# Supplementary material for: Time course of western diet (WD) induced nonalcoholic steatohepatitis (NASH) in female and male Ldlr-/- mice
Source: PLoS One. 2023 Oct 11;18(10):e0292432. doi: 10.1371/journal.pone.0292432 (PMC10566735; doi:10.1371/journal.pone.0292432)
Supplement: S1 Table — This file contains the DNA sequence for each primer pair for each transcript quantified by qRTPCR reported in the manuscript. (XLSX) [file pone.0292432.s002.xlsx]

## Sheet: Sheet1
S1Table qRTPCR Primer Table
	Acronym	Assession #	Forward	Reverse
Acyl CoA thioesterase 1	Acot1	NM_207206.2	GAGTTACACCTCTCCGGCCT	GGCCAGAGGAGAAAGAGGAC
Acyl CoA synthetase 1	Acsl1	NM_007981.3	GGATTCAGGTGTCAAATAATGG	GAGAGTTCAGCTTTGTTCAC
Acyl CoA synthetase 3	Acsl3	NM_028817.2	TCTGCGGCATATCATTACTG	CACATCTTCCTCTCCCAGTC
Acyl CoA synthetase 4	Acsl4	XM_011247843.2	TGAATGTCTGCTTCTGCTGC	CCAACTCTTCCAGTAGTGTAGTCGG
AOX (AcylCoA oxidase)	Aox	NM_015729.2	GGTGGCTGTTAAGAAGAGTG	AAGATGAGTTCCATGACCCA
B cell leukemia/lymphoma 2	Bcl2	NM_009741.5	CACTGAGACTTCCCTGCTGA	GGTGACCCCATTCTTCCTGA
Caspase 1	Casp1	NM_009807.2	CTGACTGGGACCCTCAAGTT	CACCATCTCCAGAGCTGTGA
Chemokine ligand 22	Ccl22	NM_009137.2	CATCCGTCACCCTCTGCCATC	AGACCTGCCTGGGATCGGCA
Cluster of differentiation 14	Cd14	NM_009841.3	TTGGTCGAACAAGCCCGTGGA	AAGCACACGCTCCATGGTCGGTA
Cluster of differentiation 20	Cd20	NM_007641.5	AACCTGCTCCAAAAGTGAACC	CCCAGGGTAATATGGAAGAGGC
Cluster of differentiation 24	Cd24	NM_009846.2	GTTGCACCGTTTCCCGGTAA	CCCCTCTGGTGGTAGCGTTA
Cluster of differentiation 3	Cd3	NM_007648.4	ATGCGGTGGAACACTTTCTGG	GCACGTCAACTCTACACTGGT
Cluster of differentiation 40	Cd40	NM_011611.2	CTATGGGGCTGCTTGTTGAC	TGTTCCACTGGGCTGAGAAT
CCluster of differentiation44	CD44	XM_006498649.2	CGTCCAACACCTCCCACTAT	AGCCGCTGCTGACATCGT
Cluster of differentiation68	Cd68	NM_009853.1	TCAAATCCGAATCCTATACCCA	ATGTAGGTCCTGTTTGAATCCA
Carboxyesterase 1g	Ces1g	NM_021456.4	GCTTGAGTCTGGGACACCCAT	ATCCACACCATCACGGGCAA
C-Type Lectin Domain Family 4, member f	Clec4f	NM_016751.3	CTGCGGCACGTCCAGGTCAT	CCAAGGCTGTGAAGCCACCACA
Colagen 1A1	Col1A1	NM_007742.3	TAGGCCATTGTGTATGCAGC	ACATGTTCAGCTTTGTGGACC
Cyclooxygenase -1	Cox1/Ptgs1	NM_008969.3	GCTTGAAGCCTTACACCTCT	TTCTTCAGTGAGGCTGTGTT
Cyclooxygenase-2	Cox2 /Ptgs2	NM_011198.3	CATATTTGATTGACAGTCCACC	GCTCCTTATTTCCCTTCACAC
C-Reactive Protein	Crp	NM_007768.3	CTTATGCTACCAAGAAGAACTC	TCAATCCAGAACTCTACAATCC
Cathepsin B	CtsB	NM_007798.3	CTTCCCATGTCGGCAATCAG	GTGTAGTTGAGACCGGTGGA
Cathepsin S	CtsS	NM_021281.3	CATTGCCTGACACTGTGGAC	CGCCTCCACAGCCTTTATTC
Chemokine C-X-C ligand 14	Cxcl14	NM_019568.2	CAAAGTACCCACACTGCGAGGA	CCAGGCATTGTACCACTTGATGA
Cybb (gp91 phox) (Nox2)	Cybb	NM_007807.4	ACTGCGGAGAGTTTGGAAGA	ACTGTCCCACCTCCATCTTG
Cytochrome P450 2C29	Cyp2C29	NM_007815.3	TCAGGTCTTTATCCACATCCCTCCC	TGCTGGGTCTTGAGAGAAGAGGGT
Cytochrome P450 2C37	Cyp2C37	NM_010001.2	ACACGAGGCGTTTCTCACTC	AGGGCTGCTCAGAATCTTTGT
Cytochrome P450 2C38	Cyp2c38	NM_010002.3	CACTATGGAGACAGAGGTCTA	CCAAATACAGAGTGAAAACG
Cytochrome P450 2C39	Cyp2C39	NM_010003.2	AAAAGGCCAGTGATGCCTGAT	GCCGTGAGCCCAAATACAGA
Cytochrome P450 2C40	Cyp2c40	NM_010004.2	CAAAGATGCCCAAACGCAA	CAGAGTGAACACAGGGCCATA
Cytochrome P450 2C44	Cyp2C44	NM_001001446.3	TACGCTTGCTCTCCTGGTTT	GGTCCTCTCCCAAGGAACTC
Cytochrome P450 2J5	Cyp2j5	NM_010007.4	GAAATGCAAAAGGACCCTGA	GGACTCTCGGTCAGACAAGC
Cytochrome P450 4A10	Cyp4A10	NM_010011.2	CTGTCCAGTTCTACCTCCAC	AGCAAACCATACCCAATCCA
Cytochrome P450 7α hydroxylase	Cyp7α1	NM_007824.2	TGGAATAAGGAGAAGGAAAGTAGG	AGGGAGTTTGTGATGAAGTG
Diacylglycerol O-acyltransferase-1	Dgat1	NM_010046.2	GCCCCATGCGTGATTATTGC	AAACACGGAACCCACTGGAG
Diacylglycerol O-acyltransferase-2	Dgat2	NM_026384.3	GGCTACGTTGGCTGGTAACT	CTTCAGGGTGACTGCGTTCT
Fatty acid elongase 3	Elovl3	NM_007703.2	AGCCTGGACGCTCACTCGGTT	GCGGTTGAGCCCTCCTTCCCT
Fatty acid elongase 7	Elovl7	NM_29001.5	ATG GCG TTC AGT GAT CTT ACA	CC ATC CTC ATT GCT CTT GGC GAC
Eepoxide hydrolase 1	Ephx1	NM_010145.2	CCCCAAGACCCACGGCCTGA	CCTCGCAGTGGCCACCGAAT
Eepoxide hydrolase 2	Ephx2	NM_007940.4	GCATTGTCACCAACAACTGG	CTGTGTTGTGGACCAGGATG
F4/80, Adgre, Emr1 (Adhesion G Protein-Coupled Receptor E1)	F4/80	NM_010130.4	GCTGTGAGATTGTGGAAGCA	CTGTACCCACATGGCTGATG
δ5 desaturase	Fads1	NM_146094.1	TGTGTGGGTGACACAGATGA	GTTGAAGGCTGATTGGTGAA
Fatty Acid Synthase	Fasn	NM_007988	CAAATACAATGGCACCCTGA	TGGCGAAGCCGTAGTTAGTT
Growth arrest and DNA-damage-inducible 45α	Gadd45α	NM_007836.1	TCGCTACATGGATCAGTGGG	TCTCGCAGCTTCCTTCTTCA
Transforming glycoprotein NMB	Gpmnb	NM_053110.4	TCC CCT CTG AGA GCA GTG AA	CTG GTC TCC TCG GAA GAA CG
Glutathione S transferase, a1)	Gsta1	NM_008181.3	CCTCTGGAGCTGGACTGTGAGCT	GCCAGGAGCCACCTGATGCA
Hairy and enhancer of split 1	Hes1	NM_008235.2	CTACCCCAGCCAGTGTCAAC	ATGCCGGGAGCTATCTTTCT
Hairy and enhancer of split related YRPW motif protein 1	Hey1	NM_010423.2	TACCCAGTGCCTTTGAGAAG	AACCCCAAACTCCGATAGTC
Hes Related Family BHLH Transcription Factor With YRPW Motif Like	HeyL	NM_008235.2	CTACCCCAGCCAGTGTCAAC	ATGCCGGGAGCTATCTTTCT
Hedgehog interacting protein	Hhip	NM_020259.4	CCA CTG ACC TCC GAT TGC TC	TGC AGC AGC ACT TGC CAG
Hmg-Coenzyme A reductase	HMGCoARed	NM_008255.2	TCTTTCCGTGCTGTGTTCTG	TTTTAACCCACGGAGAGGTG
HMG CoA synthase 1	HMGCoASyn1	NM_145942.3	GGCTGCCACGCTGTACTCCC	ATTTGTGAAGGGGCGCCGGG
HMG CoA synthase 2	HMGCoASyn2	NM_008256.4	CAGCGCCACAGGCTCATGCT	CTGCCGGGCTGTGGGGAAAG
Heme oxygenase	Hmox1	NM_010442.1	GCCACCAAGGAGGTACACAT	GCTTGTTGCGCTCTATCTCC
Interferon γ	Ifnγ	NM_008337.4	TTCTTCAGCAACAGCAAGGC	ACTCCTTTTCCGCTTCCTGA
INDIAN HEDGEHOG	Ihh	NM_010544.3	CTCTTGCCTACAAGCAGTTCA	CCGTGTTCTCCTCGTCCTT
Interleukin 10	IL-10	NM_010548.2	GGCTGAGGCGCTGTCATCGATT	TGGCCTTGTAGACACCTTGGTCTT
Interleukin 12A	IL-12A	NM_001159424.2	ACTCTGCGCCAGAAACCTCC	CACCCTGTTGATGGTCACGAC
Interleukin 1β	IL-1β	NM_008361.4	AGCCAAGCTTCCTTGTGCAAGTGT	GCTCTCATCAGGACAGCCCAGGT
Interleukin 6	IL-6	NM_031168.1	CCGGAGAGGAGACTTCACAG	TCCACGATTTCCCAGAGAAC
Lysophosphatidyl choline acyl transferase-1	LpCat1	NM_145376.5	CACGAGCTGCGACTGAGC	ATGAAAGCAGCGAACAGGAG
Lysophosphatidyl choline acyl transferase-2	LpCat2	NM_173014.1	ACCTGTTTCCGATGTCCTGA	CCAGGCCGATCACATACTCT
Lysophosphatidyl choline acyl transferase-4	LpCat4	NM_145130.2	AGCCTTAACAAGTTGGCGAC	ATGCCGGTAAAACAGAGCC
Lysyl oxidase	LysOx	NM_010728.2	GGGCCAGAACGGCTTGTGTA	TCTGGGAAAGCGCACAGAGT
Monocyte chemoattractant protein1	Mcp1	NM_011333.3	TCCCAATGAGTAGGCTGGAG	TCTGGACCCATTCCTTCTTG
Matrix metalloprotease 12	Mmp12	NM_008605.3	CAGGTCACACACACATAGTTACACA	AAA CCA GTT GGC CTC TGA AC
Matrix metallopeptidase 13	Mmp13	NM-008607.2	TCCCTGGAATTGGCAACAAAG	GGAATTTGTTGGCATGACTCTCAC
Neutrocytosolic factor 1 (p47 phox)	Ncf2	NM_010876.3	TATCGCCGCAACAGCGTCCG	ACCGCGGGCTGTGGTTTGAC
NLR family pyrin domain containing 3	Nlrp3	NM_145827.3	AAGTAAGGCCGGAATTCACC	AAAATGCCTTGGGAGACTCA
Osteopontin	Opn	NM_001204203.1	AGCCACAAGTTTCACAGCCACAAGG	CTGAGAAATGAGCAGTTAGTATTCCTGC
PPAR-γ coactivator β	P;argC1β	NM_133249.2	GTGTTCGGTGAGATTGTAGAG	CAGATGTGGGATCATAGTCAG
Plin2 (perilipin 2), Adfp	Plin 2	NM_007408.3	TCCACTGTCCACCTGATTGA	TGGCATGTAGTCTGGAGCTG
Peroxisome proliferator activated receptor α	Pparα	NM_001113418.1	GAGAGCTCTGGAAGCTTTGG	ACTGAGGAAGGGCTGGAAG
Peroxisome proliferator activated receptor β	Pparβ	NM_011145.3	TCACAGATGACCCTTGTGCT	CTACAGGGTAGAGGAGGGGT
Peroxisome proliferator activated receptor γ1	Pparγ1	XM_017321456.1	AAGAAGCGGTGAACCACTGA	CAGCAACCATTGGGTCAGCTC
Peroxisome proliferator activated receptor γ2	Pparγ2	NM_011146.3	CAGCAAATCTCTGTTTTATGCTGT	CAGCAACCATTGGGTCAGCTC
PPAR-γ coactivator α (PGC1α)	PparγC1a	NM_008904.1	CTATGAAGCCTATGAGCACGA	ATAGCTGTCTCCATCATCCC
Serum amyloid A 1	Saa1	NM_009117.3	GCGAGCCTACACTGACATGA	CCGAAGAATTCCTGAAAGGC
Stearoyl CoA desaturase-1	Scd1	NM_009127.4	TCAACTTCACCACGTTCTTCA	CTCCCGTCTCCAGTTCTCTT
Snail family zinc finger 1	Snail1	NM_011427.3	CCTTGTGTCTGCACGACCTGT	CACTGGTATCTCTTCACATCCG
Sterol-O transferase 1	Soat1	NM_009230.3	GAGAAATCAAGCAAAGATCCAC	GGAACAGTATCAAGACACCT
Sterol-O transferase 2 [SOAT2]	Soat2	NM_146064.1	CTACAAGCAAGACCCAAGAG	TCAAACTCCAGCATCAACCT
Suppressor of Cytokine Signaling 3	Socs3	NM_007707.3	GGTCCCTCGCCCAGGTCCTT	GCCCAGATGTTGGCAGCCGT
SYR (sex determining region Y)-box 4	Sox4	NM_009238.2	GAACGCCTTTATGGTGTGGT	GAACGGAATCTTGTCGCTGT
Serine palmitoyltransferase long chain base subunit 2	SpTlc2	NM_011479.3	ATTGGCGCCTTTGGAAGAGA	GAGCACCAGAAAGGCTCAGT
Sterol regulaotry element binding protein 1c	Srebp1c	XM_006532716.2	GGAGCCATGGATTGCACATT	CCTGTCTCACCCCCAGCATA
Transformaing growth factor β1	Tgfβ1	NM_011577.2	TTGCCCTCTACAACCAACACAA	GCTTGCGACCCACGTAGTA
Triacylglycerol Lipase	Tgh	NM_053200.2	CTCAGAGACCCACAGAGCCCTTGTC	AAGCTGTGCACGCAGCAAGAGA
Tissue inhibitor of metallowprotease -1	Timp1	NM_011593.2	CCTTGCAAACTGGAGAGTGACA	AAGCAAAGTGACGGCTCTGGT
Toll Like Receptor 2	Tlr2	NM_011905.3	CGGGACTTCGTTCCGGGCAA	TGGCCGCGTCGTTGTTCTCG
Toll Like Receptor 4	Tlr4	NM_021297.2	AGCAGCCGCTCTGGCATCAT	TGCCTCCCCAGAGGATTGTCCT
Tumor necrosis factor α	Tnfa	NM_013693.2	AGCCCCCAGTCTGTATCCTT	ACAGTCCAGGTCACTGTCCC
Triggering receptor expressed on myeloid cells 2	Trem2	NM_031254.3	CCCGGAGGTACGTGAGAGAA	CAGGATAGGTGGGCTTGAGG
	Pla2g4a
	Fgf21
	Fgf2r2
	Fgfr3
	Fgfr4
	beta-Klotho
	proCol1A1
	Gpc3
	Grip1
	ID2
	IGF2
	Jun-C
	Nol3
	S100A4
	Wwrt1
	Pdk4
	Pck1
	Pck2
	G6Pc
	Cd133
