# Supplementary material for: Time course of western diet (WD) induced nonalcoholic steatohepatitis (NASH) in female and male Ldlr-/- mice
Source: PLoS One. 2023 Oct 11;18(10):e0292432. doi: 10.1371/journal.pone.0292432 (PMC10566735; doi:10.1371/journal.pone.0292432)
Supplement: S2 Table — (XLSX) [file pone.0292432.s003.xlsx]

## Sheet: EX 135 Big Excel file FEMALE
S2 Table All Female Data		Animal ID
		Code for Tukey's post hoc test	701	702	703	704		709	710	711	712	713	714	715	716		717	718	719	720	721	722	723	724		725	726	727	746	747	748	749	750		733	734	736	741	742	743	744	745		728	729	730	731	737	738
		Diet/Time	A	A	A	A		B	B	B	B	B	B	B	B		C	C	C	C	C	C	C	C		D	D	D	D	D	D	D	D		E	E	E	E	E	E	E	E		F	F	F	F	F	F
	Marker		LFD1wk	LFD1wk	LFD1wk	LFD1wk		WD1wk	WD1wk	WD1wk	WD1wk	WD1wk	WD1wk	WD1wk	WD1wk		WD4wk	WD4wk	WD4wk	WD4wk	WD4wk	WD4wk	WD4wk	WD4wk		WD8wk	WD8wk	WD8wk	WD8wk	WD8wk	WD8wk	WD8wk	WD8wk		WD20wk	WD20wk	WD20wk	WD20wk	WD20wk	WD20wk	WD20wk	WD20wk		WD40wk	WD40wk	WD40wk	WD40wk	WD40wk	WD40wk
MARKERS		Units
Anthropometric Data	Initial BW		14.6	15	16.2	16.1		14.8	16.1	16.6	16.4	17.3	16.5	17.2	16.8		16.3	16.8	15.7	14.3	14.5	15.3	15.8	17		16.3	17.1	17.5	15.7	15.2	15.1	15.3	16.6		15.5	15.9	17.2	14.3	15.8	16.3	16.9	17.9		17	15.6	15.5	15.2	16.1	15
	Final BW	gram	15.2	15.4	16.7	16.6		15.4	16.7	17.5	17	17.2	17.8	18	16.8		19.2	16.7	20.5	19.1	17.7	17.7	18.6	19.9		22.5	23.3	22.8	19.6	19.3	21.3	20.6	22.2		31.6	28.3	23.9	26.3	23.4	32.3	23.8	26.98		27.03	31.32	34.64	35.61	36.16	30.02
	Euthan BW	gram	14.5	14.6	13.7	15.4		14.65	15.9	16.4	15.5	15.92	15.7	15.4	16.5		19.4	19.85	20.4	17.4	18	18.6	17.2	18		22.3	21.8	21.4	20	18.9	21.4	18.3	20.6		26.7	25.2	29.9	22.8	22.4	24.8	25.5	30.8		27.03	30.32	34.64	35.61	36.16	30.02
	%Change BW	gram	104.11	102.667	103.086	103.106		104.054	103.727	105.422	103.659	99.422	107.879	104.651	100		117.791	99.4048	130.573	133.566	122.069	115.686	117.722	117.059		138.037	136.257	130.286	124.841	126.974	141.06	134.641	133.735		203.871	177.987	138.953	183.916	148.101	198.16	140.828	150.726		159	200.769	223.484	234.276	224.596	200.133
	Liver Wt		0.52	0.66	0.63	0.68		0.62	0.81	0.74	0.69	0.82	0.79	0.74	0.79		1.07	1.08	1	0.91	0.73	0.9	0.73	0.83		1.05	1.04	0.98	0.86	0.93	0.98	0.85	0.97		1.43	1.3	1.69	1.16	1.18	1.29	1.33	1.62		1.27	1.72	2.13	2.22	2.48	1.91
	LW%BW	gram	3.58621	4.52055	4.59854	4.41558		4.23208	5.09434	4.5122	4.45161	5.15075	5.03185	4.80519	4.78788		5.51546	5.44081	4.90196	5.22989	4.05556	4.83871	4.24419	4.61111		4.70852	4.77064	4.57944	4.3	4.92063	4.57944	4.64481	4.70874		5.35581	5.15873	5.65217	5.08772	5.26786	5.20161	5.21569	5.25974		4.69848	5.67282	6.14896	6.2342	6.85841	6.36243
Histology Scoring	MIS Score	MIS Score	3	3	3	3		3	3	3	3	3	3	3	3		2	1	0	0	2	2	2	1		3	3	3	2	2	1	1	1		2	3	2	3	3	3	2	2		3	3	2	2	2	2
	MAS Score	MAS Score	0	0	0	0		0	0	0	0	0	0	0	0		0	1	0	0	0	0	0	0		0	0	0	0	0	0	0	0		1	1	1	0	0	0	1	1		0	1	2	1	1	1
	Inflammation Foci	Inflammation Foci	0	6	9	10		8	4	6	35	27	12	5	26		2	30	8	37	4	6	1	1		2	10	5	16	5	11	31	4		17	5	12	33	36	18	30	35		9	28	32	86	19	26
	Inflammation Score	Inflammation Score	1	2	2	1		3	3	3	3	3	3	3	0		3	3	3	3	3	3	3	3		3	3	3	3	3	3	3	3		2	3	0	2	3	3	2	1		3	2	2	0	0	1
	Fibrosis Grade	Fibrosis Grade	0	0	0	0		0	0	0	0	0	0	0	0		0	0	0	0	0	0	0	0		1	1	0	0	0	0	1	1		0	1	0	0	1	0	1	1		2	3	2	3	3	3
Hepatic Lipids	Hepatic Total Cholesterol	μg/g Hepatic protein	8.57521	11.5485	4.71794	2.76009		6.39381	10.7487	11.6086	15.9483	16.6425	19.9926	9.21861	24.414		6.88863	5.67076	22.2187	17.1868	8.72968	16.6303	10.9307	44.552		6.96517	16.0891	9.12585	24.3781	18.2361	17.6923	13.481	13.6219		12.8254	4.08572	8.79371	14.2023	31.011	13.0316	26.8308	61.4574		22.8959	45.3156	35.5284	41.6952	41.1277	29.6844
	Hepatic Free Cholesterol	μg/g Hepatic protein	0.536013	0.552677	1.42602	0.745921		1.5625	4.60905	4.2042	4.11215	2.83186	4.44444	6.58824	9.07216		2.22711	3.20944	7.83751	6.92641	3.84	10.3371	9.34307	25.4655		3.17117	6.39376	5.34361	13.3333	7.17576	4.42068	6.74938	6.88807		2.71955	6.25698	4.16834	5.90022	12.0612	7.05376	13.489	10.7758		2.58362	11.0843	13.9866	11.0092	13.3757	11.8849
	Hepatic Total Triglyceride	μg/g Hepatic protein	82.0771	53.3981	118.936	28.7879		47.7124	42.6209	56.3817	60.3865	14.1343	21.8391	29.1807	93.2018		18.7567	18.3438	17.9487	3.51406	9.3412	22.158	14.1643	9.72222		10.8992	14.2602	8.74891	13.3162	8.01688	9.53566	13.8549	4.00641		27.1868	27.5194	11.2613	25.4989	24.0175	15.4122	18.0085	93.5978		30.5213	53.0764	35.3333	56.8705	46.6926	45.7454
Plasma Markers	PL F Chol	mg/DL	74.3453	64.2073	120.529	128.415		146.438	148.691	149.817	126.162	91.2419	105.886	78.851	19.1495		156.576	255.703	159.955	113.771	114.897	154.323	175.725	207.266		239.932	157.702	264.714	188.116	246.691	216.277	212.898	265.841		290.622	246.691	182.484	155.449	158.828	155.449	191.495	280.484		250.07	315.404	429.175	324.416	266.967	271.473
	PL T Chol	mg/DL	216.43	221.169	398.104	304.897		434.439	461.295	406.003	379.147	382.306	336.493	309.637	121.643		562.401	905.213	985.782	582.938	780.411	812.006	733.017	883.096		890.995	1034.76	859.4	748.815	813.586	821.485	854.66	914.692		807.267	592.417	908.373	916.272	709.321	854.66	951.027	1186.41		890.995	1140.6	1543.44	1134.28	990.521	739.336
	PL TAG	mg/DL	141.509	141.509	397.013	216.195		263.365	267.296	231.918	165.094	227.987	196.541	39.3082	62.8931		263.365	404.874	294.811	184.748	129.717	141.509	208.333	216.195		208.333	192.61	227.987	98.2704	113.994	180.818	275.157	247.642		239.78	149.371	149.371	169.025	117.925	153.302	200.472	314.465		129.717	196.541	381.289	267.296	137.579	267.296
	PL NEFA	mEq/ml	33.9286	21.131	31.8452	20.8333		27.0833	30.0595	28.5714	26.7857	26.7857	30.0595	29.1667	20.2381		21.4286	22.3214	20.8333	16.9643	19.0476	13.0952	16.369	18.4524		31.25	27.9762	30.3571	25.2976	22.619	34.2262	34.8214	33.631		30.3571	16.6667	28.5714	22.0238	16.0714	17.8571	27.9762	31.8452		40.7738	36.6071	39.881	33.631	23.5119	25.2976
	PL βHB	mM	1.81567	1.03226	1.21659	0.917051		1.10138	1.29032	1.1106	1.17512	1.43779	1.23502	1.25806	1.31797		0.37788	0.442396	0.327189	0.285714	0.81106	0.451613	0.483871	0.285714		1.0553	0.686636	0.631336	0.64977	0.580645	0.714286	0.557604	0.59447		1.3871	0.986175	1.60369	0.967742	0.97235	1.16129	1.32258	1.57143		1.17972	1.76037	2.0553	1.70968	1.54839	1.40553
	PL Glucose	mg/DL	51.2195	26.8293	23.5772	38.2114		32.5203	37.3984	87.8049	77.2358	29.2683	86.9919	82.9268	95.122		247.967	317.886	325.203	342.276	234.959	379.675	322.764	395.935		473.171	324.39	376.423	400	87.8049	248.78	535.772	473.171		271.545	213.821	237.398	172.358	340.65	221.951	399.187	269.106		177.236	281.301	281.301	336.585	247.154	132.52
	PL Insulin	ng/L	0.630998	0.43452	0.260712	0.733016		0.464747	0.219149	0.358951	0.366508	0.249377	0.1927	0.308572	0.166251		0.7708	1.19398	0.895489	1.21288	1.17887	0.914381	1.02773	1.00884		0.887932	0.714124	0.604549	0.479861	0.419406	0.914381	0.670042	0.801028		0.50631	1.69274	0.544094	1.35646	0.498753	1.0567	0.551651	0.99357		0.64989	0.706567	0.476083	0.525202	0.955943	0.593214
	HOMA-IR	Units/L	2.29115	0.826433	0.435756	1.98562		1.07142	0.581008	2.23431	2.00674	0.517419	1.18837	1.81402	1.12107		13.5496	26.9067	20.6445	29.4295	19.6358	24.6109	23.5156	28.3163		29.7843	16.4222	16.1323	13.6071	2.61061	16.1262	25.4491	26.8692		9.74647	25.6584	9.15675	16.574	12.0444	16.6264	15.611	18.9544		8.16547	14.0901	9.49386	12.5317	16.7491	5.57293
	PL ALT	Units/L	30.6868	59.469	32.5915	6.77227		20.9517	47.8291	27.0891	11.2166	31.9566	18.6237	20.3168	15.4492		17.7772	39.7871	78.7276	13.5445	25.1844	9.5235	12.0631	11.2166		51.4269	29.6287	23.7029	28.5705	27.9356	37.2475	36.6126	15.2376		12.698	32.3799	65.1831	27.0891	45.9244	38.9405	39.9987	72.5902		84.865	71.9553	61.5853	65.3947	56.9294	106.452
	PL AST	Units/L	39.8929	77.3097	42.369	8.80395		27.2372	62.1779	35.2158	14.5815	41.5436	24.2109	26.4118	20.084		23.1104	51.7232	102.346	17.6079	32.7397	12.3805	15.682	14.5815		66.855	38.5173	30.8138	37.1416	36.3163	48.4217	47.5963	19.8089		16.5074	42.0939	84.738	35.2158	59.7018	50.6227	51.9983	94.3673		110.324	93.5419	80.0609	85.0131	74.0082	138.387
	PL TNFα	pg/ml	1.47039	2.83575	0.105028	5.35641		7.24691	5.14636	5.56647	9.24244	3.99105	6.23864	1.68044	4.41116		17.6446	16.2793	6.8268	14.1787	10.2927	14.8089	13.3385	10.3977		12.1832	11.0279	16.5944	11.238	10.9229	10.0827	12.0082	8.19216		8.19216	9.13741	17.4346	12.9184	9.97763	9.89011	8.19216	9.67786		7.24691	11.343	11.6581	12.1832	11.343	3.15083
	Pl Opn	ng/ml	5.05818	3.75485	5.29092	4.34445		6.50116	5.91156	6.5322	7.74244	5.58573	6.36152	6.60978	12.3662		3.75485	3.42901	4.18929	2.97905	5.10473	5.8495	6.5322	12.5058		12.3662	6.79597	10.2405	8.47168	5.47711	3.86346	26.796	7.33902		4.54616	4.35997	3.94104	6.5322	7.52521	7.8976	7.37005	5.94259		7.33902	1.61365	17.6571	4.99612	11.4663	4.391
	TLR2 Ag	Units/ml	242.045	209.41	212.129	84.3079		312.755	160.457	138.7	119.663	141.42	108.784	54.3922	70.7098		247.484	530.324	296.437	198.531	160.457	190.373	448.735	271.961		402.502	310.035	304.596	220.288	195.812	252.924	685.341	429.698		951.863	304.596	426.979	424.259	293.718	329.073	815.883	658.145		157.737	320.914	663.584	606.473	233.886	103.345
	TLR4 Ag	Units/ml	109.415	55.9796	89.0585	25.4453		249.364	160.305	183.206	83.9695	48.3461	150.127	223.919	236.641		236.641	613.232	440.204	374.046	201.018	198.473	628.499	458.015		371.501	310.433	302.799	244.275	262.087	277.354	834.606	592.875		493.639	152.672	239.186	284.987	111.959	180.662	715.013	732.824		114.504	127.226	404.58	389.313	73.7913	81.4249
	PL FGF21	μg/ml	3.7767	5.60194	12.5631	7.83495		4.29126	5.27184	3.25243	4.87379	5.13592	4.00971	4.47249	5.3301		0.262136	0.407767	0.31068	0.242718	2.56311	0.553398	1.39806	0.23301		4.56311	1.34951	3.07767	0.728155	0.601942	2.48544	0.711974	1.85021		3.94175	3.69903	6.80583	4.54369	2.39806	4.40777	2.71845	4.06735		3.39806	6.76699	7.79612	9.32039	10.9806	12.699
qRTPCR mRNA Quantitation	Acot1	Delta Ct	0.592991	0.449553	0.950183	0.607176		0.190358	0.24608	0.205317	0.341477	0.330662	0.257153	0.26115	0.28237		0.0265838	0.0206891	0.0327587	0.0300397	0.112688	0.0599397	0.0889243	0.0303023		0.188687	0.0539536	0.118007	0.0438921	0.0413702	0.0879955	0.0383687	0.0396444		0.233727	0.169867	0.188047	0.255763	0.166976	0.326174	0.188561	0.14047		0.211321	0.221818	0.0882846	0.10877	0.0804092	0.172233
	Acsl1	Delta Ct	0.54036	0.439544	0.772086	0.682864		0.447518	0.353198	0.407665	0.522898	0.509063	0.459635	0.110403	0.24206		0.1816	0.148873	0.159522	0.224441	0.252962	0.0997876	0.220822	0.133315		0.353499	0.257419	0.307064	0.222146	0.188086	0.244228	0.147054	0.189059		0.272003	0.229229	0.228857	0.132523	0.207503	0.170109	0.257231	0.211515		0.278485	0.138844	0.150942	0.155625	0.115364	0.243579
	Ascl3	Delta Ct	0.00688424	0.00721587	0.00805991	0.00934836		0.00617494	0.0045848	0.00627117	0.00543953	0.00706236	0.00612307	0.00488086	0.00373252		0.00615166	0.00932409	0.00968354	0.00984196	0.00810739	0.00895309	0.00872937	0.00507131		0.00349893	0.00582046	0.00478354	0.0075788	0.00644888	0.00862709	0.00804556	0.00815835		0.00505076	0.00497397	0.00512684	0.00682747	0.00579298	0.00551566	0.00363201	0.00278494		0.00442916	0.00325886	0.00367425	0.00406895	0.00504956	0.0068766
	Ascl4	Delta Ct	0.0274709	0.0363219	0.0548393	0.0375388		0.0353234	0.0248214	0.0196402	0.0285999	0.0276432	0.0329883	0.0240506	0.0317138		0.0187446	0.0250383	0.0169668	0.0182496	0.0141076	0.0134163	0.00981121	0.0127762		0.0165269	0.0210015	0.0207791	0.0213437	0.0156224	0.0236038	0.0174522	0.0174715		0.0161184	0.0156306	0.0142605	0.0188315	0.0180453	0.0175315	0.0167823	0.0252179		0.0175717	0.015318	0.01322	0.00843728	0.0137009	0.0109554
	Aox	Delta Ct	0.00187358	0.00145083	0.0024358	0.00218747		0.00118173	0.00119723	0.00123246	0.00142904	0.00202729	0.00124066	0.00106257	0.00134065		0.000447548	0.00051393	0.000452425	0.000501253	0.000639354	0.000600396	0.000877837	0.000404069		0.000788909	0.000433219	0.000462011	0.000717222	0.000629142	0.00100176	0.000378863	0.000404356		0.000667297	0.00047759	0.000621535	0.000667176	0.000748496	0.000864527	0.000719067	0.000546989		0.000990893	0.000808177	0.000465022	0.000588197	0.000499111	0.00146889
	Bcl2	Delta Ct	0.000830165	0.00122363	0.00185418	0.00108846		0.00163089	0.00127315	0.00125969	0.0014719	0.00176683	0.00173861	0.00143436	0.000445745		0.00265963	0.00207642	0.00201495	0.00198499	0.00199475	0.00233141	0.00226286	0.0011984		0.00179205	0.00173892	0.00163491	0.0016038	0.0020607	0.0019701	0.0016682	0.00126802		0.00216254	0.00209288	0.00226906	0.00203632	0.00316835	0.0025207	0.00144983	0.00138174		0.00179161	0.00177347	0.00269816	0.00216415	0.00266325	0.00202426
	beta Klotho	Delta Ct	0.0262615	0.0184652	0.0249174	0.0184362		0.0174866	0.0142183	0.0156587	0.01258	0.0132771	0.0116759	0.0120698	0.00953172		0.0166788	0.0150224	0.0148301	0.0131315	0.016465	0.0125404	0.0148368	0.0125897		0.0143763	0.0139651	0.011222	0.0128517	0.0121433	0.0140326	0.0130908	0.00935926		0.0201939	0.011339	0.0122357	0.0145356	0.0133261	0.0148618	0.00931845	0.00852319		0.0140082	0.00996704	0.00593466	0.00708795	0.00591483	0.00613159
	Casp1	Delta Ct	0.00195686	0.00351775	0.00376167	0.00417952		0.00494224	0.00617088	0.00558437	0.00595811	0.00947504	0.0076025	0.00676454	0.00375174		0.0142843	0.0136432	0.00851663	0.00985285	0.00871287	0.0121714	0.0076659	0.00582302		0.00630427	0.00684895	0.00690113	0.00606039	0.00749831	0.00895065	0.00680393	0.00606646		0.0106402	0.00978765	0.0104038	0.00783236	0.0122777	0.0107303	0.0064665	0.00731862		0.00849234	0.00992162	0.00988175	0.0105229	0.0121335	0.0104615
	Ccl22	Delta Ct	0.000815924	0.000553159	0.000580669	0.00147983		0.000631478	0.00127505	0.00127715	0.00091775	0.00123955	0.000845264	0.000684636	0.00011127		0.000969221	0.00239127	0.00143042	0.00136479	0.00199318	0.000882879	0.00139157	0.00110047		0.0031973	0.00353355	0.00253009	0.00149277	0.00185361	0.000601187	0.00132198	0.00207104		0.00330788	0.00389801	0.00243628	0.000621688	0.000833309	0.000888254	0.00156215	0.00323896		0.00182607	0.00159852	0.00369952	0.00226057	0.00284086	0.000787864
	Cd133	Delta Ct	0.000120203	0.00019051	0.00027704	0.000364002		0.000164448	9.04147e-05	0.00010359	0.000118428	0.000134869	0.000136923	0.00010987	0.000115869		0.000116754	0.000109854	0.000119156	0.000123542	0.000214367	0.00026118	0.000216009	0.000146123		8.24607e-05	6.66453e-05	8.05567e-05	9.36054e-05	9.18119e-05	0.000105959	8.60216e-05	7.63642e-05		0.000128524	0.000111037	0.000100986	0.000145452	0.000172859	0.000185755	0.000169265	0.000112664		0.000114805	0.000119993	8.92823e-05	0.000122346	0.000147102	0.000152065
	Cd14	Delta Ct	0.00809777	0.00875473	0.0121804	0.0178592		0.00817742	0.0117233	0.00978831	0.013523	0.0211589	0.0117153	0.0158958	0.0119176		0.0166012	0.0158757	0.0132496	0.0185153	0.012492	0.0220376	0.0285202	0.0139041		0.0285452	0.0188676	0.0194667	0.0200591	0.0161553	0.0205564	0.0160274	0.0197921		0.0249888	0.0229347	0.0431923	0.0160506	0.0207718	0.0216314	0.022455	0.0230902		0.0222843	0.0298114	0.0327616	0.0327956	0.0417821	0.0649698
	Cd20	Delta Ct	0.00551054	0.000929676	0.00121065	0.00239158		0.00214584	0.00158103	0.00141104	0.00205152	0.0026632	0.00104231	0.00142129	0.00100889		0.00281165	0.00309289	0.00135395	0.0027028	0.00125298	0.00112271	0.00149633	0.00189024		0.00283826	0.00116014	0.00200385	0.00374863	0.00216925	0.00283983	0.00352013	0.00252924		0.00377633	0.00317903	0.00403242	0.00133404	0.00505262	0.00548951	0.0025281	0.002181		0.00465056	0.00394776	0.00421493	0.00226903	0.0196589	0.00371195
	Cd24	Delta Ct	0.00616451	0.00601019	0.00195332	0.00427251		0.00280895	0.00214367	0.00246769	0.002371	0.00256174	0.00281118	0.0025998	0.00197256		0.00442371	0.00363466	0.00195138	0.00351438	0.00249932	0.00217938	0.00232546	0.00261743		0.00389308	0.0049468	0.00457632	0.00424318	0.00358606	0.00340133	0.0028375	0.00333362		0.00589722	0.00441508	0.00518315	0.00272678	0.00349398	0.00425927	0.00363954	0.00610008		0.00505863	0.0118653	0.011608	0.00678769	0.015718	0.0140131
	Cd3	Delta Ct	0.000971673	0.000705285	0.000935339	0.00094776		0.00111699	0.000928233	0.00122064	0.00125673	0.00168715	0.00104099	0.000565068	0.000447664		0.00314494	0.00225356	0.000982805	0.0031966	0.0011371	0.00145085	0.000836206	0.000707441		0.00157839	0.00133754	0.00143149	0.00105409	0.00120424	0.00134901	0.000776146	0.0010836		0.0017929	0.00201731	0.0018567	0.000727678	0.00136295	0.00105113	0.00129134	0.0011278		0.00124597	0.000887015	0.00131102	0.00202998	0.00237285	0.00114599
	Cd40	Delta Ct	0.00178194	0.00138604	0.00141028	0.00182796		0.00238591	0.00293392	0.00215654	0.00267526	0.00390702	0.0019518	0.00202257	0.00117367		0.0076532	0.00807619	0.00308571	0.00582936	0.00418464	0.00480452	0.00458092	0.00221702		0.00515791	0.00448286	0.00436013	0.00394134	0.00329696	0.00418585	0.00334291	0.00297449		0.00614776	0.00719315	0.00738325	0.00245769	0.00449306	0.0044155	0.00344039	0.00485912		0.00402883	0.00429609	0.00492857	0.00533471	0.00647488	0.00364912
	Cd44	Delta Ct	0.0175859	0.014183	0.0188482	0.0240401		0.0312593	0.0375908	0.0267818	0.0342727	0.0405456	0.0331181	0.0166795	0.0139615		0.0667493	0.0498096	0.0280941	0.0511898	0.0298273	0.026258	0.0260905	0.0262457		0.0424699	0.0405392	0.0384421	0.0338802	0.0291069	0.0293244	0.0252447	0.0321632		0.0248098	0.0232985	0.0411826	0.0188847	0.0620314	0.0318419	0.0344322	0.0507735		0.0397945	0.0315027	0.0497221	0.052552	0.0415881	0.0431788
	Cd68	Delta Ct	0.0421135	0.00836999	0.0177312	0.0474011		0.035304	0.0382648	0.0307467	0.0397074	0.0489975	0.0400653	0.0487917	0.0252646		0.0451203	0.0510977	0.0471327	0.104481	0.0450639	0.0460495	0.0532387	0.0481253		0.073247	0.0412662	0.0509955	0.0779989	0.0457836	0.0672032	0.0590377	0.0806112		0.130637	0.0902062	0.165411	0.0695771	0.132576	0.0849755	0.119771	0.215155		0.103128	0.150692	0.174801	0.129458	0.153174	0.100355
	Ces1g	Delta Ct	0.021846	0.0111737	0.0230656	0.0307396		0.00941022	0.0103984	0.0140044	0.0223341	0.0226704	0.0122975	0.0199442	0.0231852		0.0183044	0.0248569	0.0113769	0.0279621	0.0161899	0.0110975	0.0241778	0.0208981		0.0153019	0.0077954	0.0105115	0.0197255	0.0110061	0.0315573	0.0264276	0.0279354		0.031414	0.0180346	0.030495	0.0176547	0.0523957	0.0350637	0.040598	0.0372728		0.0260127	0.0273474	0.0143358	0.0197067	0.0328289	0.0234791
	Clec4f	Delta Ct	0.0305779	0.0484141	0.0483593	0.0511953		0.0449971	0.0564862	0.0455998	0.0627464	0.100811	0.0492021	0.0697952	0.0433677		0.0765342	0.062989	0.0521946	0.0558816	0.0458739	0.0683116	0.0498878	0.0354595		0.0551257	0.0434095	0.0478153	0.0924857	0.0818516	0.0629155	0.0437617	0.0590074		0.0718911	0.0625312	0.0892303	0.0461149	0.135081	0.0954855	0.0622152	0.071236		0.0947446	0.0683423	0.0624052	0.0647379	0.0535772	0.101264
	Col1A1	Delta Ct	0.0011926	0.00094598	0.000858632	0.00299034		0.00169138	0.00250728	0.00298103	0.00415775	0.00433818	0.00305442	0.00288946	0.00308987		0.00427219	0.00558418	0.00488415	0.0125939	0.00526472	0.00427637	0.0036864	0.00317576		0.00258538	0.00352971	0.0071726	0.00887084	0.00579548	0.00262463	0.00390902	0.00526309		0.0142687	0.00893005	0.0223316	0.00769666	0.0066046	0.00521638	0.0113694	0.0278887		0.0067126	0.0251518	0.0461123	0.032483	0.0610537	0.00444897
	Crp	Delta Ct	0.292957	0.377128	0.507716	0.31455		0.509873	0.476493	1.57132	0.609195	0.577274	0.496981	0.304156	0.674998		0.450634	0.477657	0.444531	0.465878	0.416163	0.444633	0.459452	0.412411		0.476322	0.327622	0.473226	0.646764	0.48388	0.749321	0.525856	0.54968		0.382842	0.350128	0.403405	0.453186	0.422398	0.469761	0.421187	0.334484		0.400579	0.470827	0.303013	0.371423	0.334798	1.04853
	CtsB	Delta Ct	0.0326597	0.0228928	0.0312245	0.0350952		0.0452106	0.0442368	0.0377699	0.0443032	0.0503208	0.0419522	0.0310589	0.0255813		0.0719019	0.0482054	0.0505943	0.074701	0.0486354	0.0374434	0.0553815	0.0403583		0.0872728	0.0848815	0.0765202	0.0605483	0.0639855	0.0517636	0.0400201	0.0720985		0.0885285	0.0955973	0.0997084	0.0522965	0.0751767	0.0609789	0.087939	0.153484		0.0863504	0.0925273	0.138282	0.0898968	0.0830625	0.0855087
	CtsS	Delta Ct	0.0586407	0.0667571	0.0828701	0.0960213		0.231895	0.303981	0.185313	0.223919	0.283274	0.115988	0.106858	0.0558322		0.605099	0.550091	0.324198	0.512871	0.257312	0.2161	0.121268	0.0829232		0.350259	0.458146	0.362144	0.320578	0.30136	0.166147	0.0775962	0.103799		0.493127	0.557069	0.59054	0.327567	0.38933	0.204106	0.170123	0.321463		0.412705	0.732825	0.70248	0.665885	0.58145	0.313862
	Cxcl14	Delta Ct	0.000928639	0.000299184	0.00051312	0.00179158		0.000715475	0.00121966	0.00078114	0.000946138	0.000951229	0.000808494	0.00114174	0.0012796		0.00150231	0.00206637	0.00190471	0.00297045	0.00162061	0.00187263	0.00151255	0.00181728		0.00260044	0.00216501	0.00154976	0.0026867	0.0020903	0.0022799	0.000185383	0.00286896		0.00543764	0.00454561	0.0079556	0.00237252	0.00336904	0.00357285	0.0050486	0.0087595		0.00670917	0.0128301	0.0187872	0.0125393	0.0240108	0.00518519
	Cybb	Delta Ct	0.0271801	0.00528073	0.0126044	0.0246164		0.0142594	0.0206177	0.0173919	0.0185819	0.0291157	0.0234527	0.0291752	0.0180411		0.0431492	0.0492204	0.0285975	0.0609719	0.0375171	0.0357164	0.0374715	0.0346783		0.040709	0.0186096	0.0286657	0.0407621	0.0219805	0.057566	0.0362902	0.0443776		0.0562363	0.0346808	0.074712	0.032936	0.0903918	0.0541184	0.0592355	0.0629258		0.0511584	0.0614526	0.0693055	0.0620301	0.0888763	0.0547333
	Cyp2C29	Delta Ct	1.4855	1.51373	1.22595	1.78254		1.47246	1.73474	2.37662	2.10612	2.04043	1.28266	2.15184	1.21238		2.52853	2.19614	2.42265	2.43633	2.776	3.04807	3.95783	3.32436		2.09977	1.95754	2.52796	2.36239	2.71304	2.50148	2.6019	2.71173		1.92639	2.03434	1.52126	1.87859	2.29746	2.2872	1.9581	1.67135		2.19691	1.37505	1.32825	1.75932	1.53056	1.64094
	Cyp2C37	Delta Ct	0.635307	0.692798	0.489689	0.917656		0.414209	0.410967	0.578314	0.756998	0.828797	0.584874	0.652365	0.561639		0.411191	0.276636	0.389417	0.492251	0.819794	0.951498	0.839144	0.438069		0.629855	0.321478	0.487309	0.47873	0.657208	0.683707	0.608167	0.548708		0.490295	0.571591	0.414529	0.788165	0.768151	0.943964	0.572906	0.449195		0.634061	0.41306	0.223945	0.262797	0.245164	0.436173
	Cyp2c38	Delta Ct	0.000763	0.00063492	0.000530135	0.000489196		0.00046008	0.000753551	0.000596492	0.00110895	0.000755307	0.000400294	0.000451035	0.000955545		0.00044605	0.000381506	0.000993356	0.000493019	0.00064864	0.000612364	0.000465854	0.000516085		0.00104069	0.000725548	0.000798543	0.000503069	0.000396609	0.00157924	0.00107286	0.00055386		0.000719183	0.000835047	0.000750985	0.000895093	0.000872942	0.000566234	0.000700383	0.000698153		0.000361232	0.000485212	0.000897222	0.000525286	0.000321284	0.000487374
	Cyp2C39	Delta Ct	0.000966783	0.000913743	0.000994487	0.00127894		0.000643418	0.000588321	0.000845368	0.000996529	0.00105829	0.000685721	0.000902712	0.000605656		0.000773141	0.000732749	0.000704268	0.000764126	0.00116648	0.00147506	0.00140617	0.00108017		0.000733619	0.00047727	0.000520812	0.000686225	0.000861747	0.00103309	0.000940184	0.000954235		0.000605352	0.000466509	0.000542105	0.000697008	0.00133711	0.00110301	0.000819772	0.000537956		0.000663538	0.000430839	0.000296104	0.000468938	0.000461665	0.000891528
	Cyp2c40	Delta Ct	0.000109814	0.000145043	0.000152534	0.000312744		0.000114871	8.14848e-05	9.70711e-05	0.000107015	0.000117208	7.3806e-05	6.9265e-05	0.000173198		0.000130316	0.000172916	0.000155868	0.000272438	0.000167908	0.000228644	0.000285652	0.000213826		0.000108232	7.78344e-05	6.47431e-05	0.000120275	0.000188698	0.000188636	0.000199054	0.000243889		0.00014968	0.00014759	0.00012352	0.000148863	0.00025894	0.000356603	0.000243959	0.000167262		0.000223123	6.92373e-05	3.91323e-05	0.000131753	5.22444e-05	9.93325e-05
	Cyp2C44	Delta Ct	0.0594616	0.229666	0.116561	0.227432		0.278728	0.148848	0.231564	0.289424	0.318674	0.214618	0.300113	0.442265		0.182075	0.100286	0.220682	0.291241	0.197984	0.370639	0.484713	0.358403		0.0930996	0.0479227	0.0789927	0.114031	0.101231	0.0512239	0.0832022	0.107119		0.162221	0.127456	0.0995578	0.128652	0.14371	0.200707	0.0981768	0.245915		0.48285	0.2248	0.112914	0.246583	0.255297	0.366639
	Cyp2j5	Delta Ct	0.346769	0.501324	0.504388	0.397783		0.583044	0.457638	0.470702	0.524183	0.537345	0.485641	0.218848	0.527108		0.44825	0.514977	0.539258	0.543882	0.470665	0.367734	0.399485	0.536091		0.54136	0.26395	0.339032	0.373652	0.246568	0.703203	0.387433	0.371348		0.56836	0.413291	0.404161	0.459867	0.486388	0.466669	0.411527	0.414239		0.510452	0.316014	0.228593	0.373442	0.204758	0.573908
	Cyp4A10	Delta Ct	2.88294	3.48195	5.20836	4.24418		2.46593	2.18884	1.90278	3.60353	3.60559	2.61093	1.62044	4.50038		0.271477	0.198654	0.230984	0.275182	1.13838	0.630575	0.709754	0.275073		1.34492	0.547754	0.952973	0.506642	0.620359	1.41689	0.448566	0.338804		1.10486	1.02446	1.16017	2.07026	2.22278	2.41964	1.84319	1.01225		1.64621	1.44693	0.619636	0.759256	0.459549	1.67835
	Cyp7a1	Delta Ct	0.105191	0.14368	0.0466559	0.0639526		0.284923	0.133305	0.0899694	0.194202	0.113211	0.0897199	0.121661	0.257032		0.0952249	0.0223908	0.0723797	0.0678623	0.112369	0.0644397	0.0644968	0.0984652		0.211117	0.165348	0.297358	0.0969582	0.213459	0.296625	0.109009	0.12249		0.117768	0.0563419	0.0572653	0.130383	0.259369	0.203	0.212141	0.266215		0.333223	0.257727	0.0917488	0.0780838	0.0501118	0.0729417
	Dgat1	Delta Ct	0.0215898	0.0160153	0.020811	0.0234767		0.0187242	0.0126087	0.0140265	0.00855213	0.0115973	0.0083601	0.0142554	0.0177074		0.00672556	0.0110679	0.00612097	0.00522436	0.00376444	0.00700994	0.00640638	0.00692792		0.0111678	0.0124744	0.009741	0.0067654	0.00965226	0.00985373	0.0086027	0.0119008		0.00678825	0.00954093	0.00641601	0.00846834	0.0106729	0.0114186	0.0112959	0.00778298		0.00769118	0.0106435	0.00651338	0.00445962	0.00504375	0.00764727
	Dgat2	Delta Ct	0.181353	0.186572	0.198028	0.224728		0.249656	0.218351	0.277183	0.11454	0.152936	0.0985174	0.204881	0.217313		0.160886	0.303004	0.196305	0.150704	0.113351	0.197458	0.142578	0.291732		0.333677	0.319235	0.203591	0.194853	0.236539	0.193412	0.211114	0.280459		0.164587	0.133148	0.13696	0.144414	0.162764	0.156207	0.235626	0.181845		0.105825	0.191997	0.155773	0.0837518	0.0707042	0.133919
	Elovl3	Delta Ct	0.000614189	0.000339412	0.000467833	0.000261008		0.000801946	0.000673145	0.000720881	0.000744563	0.000603843	0.000789423	0.000572492	0.000437588		0.000498856	0.000311272	0.00048124	0.000339667	0.00126332	0.00074012	0.000698587	0.00027666		0.000717821	0.000325735	0.000542453	0.00031861	0.000468769	0.00115552	0.000531224	0.000278115		0.000461702	0.000565535	0.000288026	0.000664093	0.0010546	0.000488126	0.000414196	0.000593355		0.000477508	0.000802376	0.000382921	0.00039225	0.000365678	0.000795865
	Elovl7	Delta Ct	0.000277458	0.000887851	0.000439928	0.000598594		0.000203	0.000194669	0.000198661	0.000288785	0.000349707	0.000468912	0.000310234	0.000267164		0.000196665	0.000244609	0.000123461	0.000154641	0.000168151	0.000168257	0.000202219	0.00011231		0.000211648	0.000321358	0.000161031	0.000110218	0.000202565	8.89796e-05	0.000153135	0.000137478		0.000136303	0.000168685	0.000287354	0.000113409	8.74081e-05	0.000190658	9.64555e-05	0.000395297		0.000176821	0.000492336	0.0011802	0.000696071	0.0018436	0.000766333
	Ephx1	Delta Ct	0.207145	0.237604	0.264303	0.189735		0.202505	0.0899456	0.0917182	0.111944	0.118436	0.0786824	0.0744227	0.0863578		0.153878	0.120795	0.0873328	0.10534	0.107997	0.121826	0.106187	0.114164		0.17086	0.14933	0.179323	0.166807	0.130246	0.308847	0.145374	0.167908		0.295217	0.352754	0.38981	0.344818	0.522859	0.466895	0.418464	0.34354		0.251471	0.278877	0.211439	0.214643	0.207666	0.234236
	Ephx2	Delta Ct	0.785706	0.853149	1.11921	2.16222		0.674815	0.433779	0.391791	0.548268	0.563109	0.495091	0.383535	0.576765		0.195291	0.186516	0.181437	0.217378	0.383684	0.437828	0.421018	0.270465		0.362304	0.286959	0.428273	0.328255	0.326341	0.89561	0.510718	0.392805		0.420359	0.399275	0.369755	0.500835	0.532034	0.539032	0.519699	0.265387		0.508294	0.376211	0.211638	0.223262	0.241583	0.384724
	F4/80	Delta Ct	0.0280569	0.00342976	0.0112413	0.0241929		0.0106226	0.0165122	0.0112095	0.0197044	0.0232095	0.0165926	0.0206211	0.0202423		0.0359306	0.0436928	0.0160523	0.0438577	0.0158565	0.0164374	0.0232141	0.0183523		0.0206902	0.00957453	0.0136741	0.0273895	0.010909	0.034403	0.0165292	0.0294555		0.0603547	0.0290011	0.0875818	0.0243205	0.0721134	0.0411995	0.0382831	0.0511568		0.0437901	0.0504074	0.0409846	0.0395256	0.0571264	0.0453119
	Fads1	Delta Ct	0.272528	0.176116	0.251365	0.305539		0.15755	0.182554	0.152939	0.180477	0.193414	0.151223	0.0633117	0.115125		0.272813	0.305749	0.204647	0.229462	0.143803	0.0913889	0.161011	0.147368		0.323147	0.343683	0.173568	0.208448	0.194264	0.112277	0.166375	0.248149		0.388923	0.294786	0.243535	0.122536	0.212507	0.143562	0.281633	0.232219		0.27857	0.105983	0.188248	0.135433	0.0877296	0.13059
	Fasn	Delta Ct	0.00802972	0.00790402	0.00744409	0.0101296		0.00821886	0.00613369	0.00850909	0.00935644	0.00813488	0.00861045	0.00221538	0.00196644		0.0235018	0.0784624	0.0295473	0.0256928	0.00862785	0.00508084	0.00874196	0.0111427		0.0158691	0.0207031	0.0190988	0.0190627	0.0146905	0.0065871	0.01323	0.0233322		0.0131235	0.0122475	0.0110111	0.00554212	0.0100805	0.0035522	0.0107141	0.0115846		0.00703517	0.00465688	0.0145738	0.00981601	0.00670898	0.00664379
	Fgf21	Delta Ct	0.1491	0.059328	0.184341	0.096115		0.0306855	0.0685002	0.0293853	0.031974	0.0294147	0.0489459	0.0295491	0.0216053		0.00125605	0.00232779	0.00173392	0.00114636	0.00737625	0.00183886	0.00271984	0.000793418		0.0243855	0.00600207	0.00634313	0.00230475	0.00163851	0.0348476	0.0030543	0.00466102		0.0295916	0.0167682	0.0323124	0.0224016	0.0187134	0.0309948	0.0323714	0.0277578		0.0241634	0.0393	0.0329197	0.0260021	0.0333528	0.0549628
	FgfR2	Delta Ct	0.00661358	0.00876645	0.00826697	0.0087847		0.00574034	0.00699522	0.00766063	0.00787461	0.00995699	0.00777494	0.00837845	0.00498647		0.00697662	0.00880725	0.00806551	0.00733663	0.00815815	0.00830092	0.00710255	0.00604028		0.00759876	0.00810764	0.00894235	0.0105534	0.00624266	0.00698529	0.00639807	0.0066742		0.0165339	0.00923784	0.0119843	0.0098345	0.00834863	0.010287	0.00665033	0.007549		0.00861253	0.010573	0.00809463	0.00882073	0.00951101	0.00619818
	FgfR3	Delta Ct	0.00217818	0.00216457	0.00236841	0.00253687		0.00257154	0.00195424	0.00256775	0.00244749	0.00335959	0.00237832	0.00264952	0.00133921		0.00425407	0.00422482	0.00389794	0.00406086	0.0037739	0.00439306	0.00379988	0.00426322		0.00301179	0.00402852	0.00344251	0.00507508	0.00377126	0.00353679	0.00332094	0.00319223		0.00620958	0.00369273	0.00436193	0.00367787	0.00405592	0.00384314	0.00285888	0.00343196		0.00398326	0.00484435	0.00331603	0.00312974	0.00349027	0.00233271
	FgfR4	Delta Ct	0.00530771	0.0043098	0.00492015	0.00471178		0.00315718	0.00271744	0.00314223	0.00404933	0.00379248	0.00279992	0.00304613	0.00276677		0.00373924	0.0038031	0.0033816	0.00404856	0.00406282	0.00332479	0.00367751	0.00293271		0.00351709	0.00351508	0.00350416	0.00488926	0.00313838	0.00476725	0.0030646	0.00270775		0.00565767	0.00346712	0.00407371	0.00361068	0.0041312	0.00418579	0.00289905	0.00293618		0.00445716	0.00345352	0.00259625	0.00331356	0.00257988	0.0025226
	G6Pc	Delta Ct	1.09087	0.0945765	0.360857	0.45126		0.131349	0.0902638	0.162212	0.127867	0.164046	0.170755	0.105038	0.404195		0.183694	0.152449	0.119216	0.306306	0.161357	0.103392	0.164361	0.116158		0.116189	0.102857	0.195189	0.194	0.0821249	0.279289	0.135524	0.180613		0.266487	0.236697	0.132991	0.162794	0.151051	0.193329	0.253349	0.154355		0.224869	0.250687	0.083273	0.087385	0.13091	0.269985
	Gadd45	Delta Ct	0.0156983	0.0175981	0.0266391	0.0118093		0.0191648	0.0197635	0.0219059	0.012941	0.0141207	0.0149702	0.0191992	0.00605498		0.0340154	0.0615366	0.0283624	0.0442464	0.066577	0.0484706	0.0311065	0.0207008		0.0487155	0.0408371	0.022243	0.0226748	0.0272825	0.01575	0.0221688	0.0157701		0.0706007	0.024849	0.0329604	0.0165623	0.0214327	0.0218368	0.0209178	0.0229133		0.0180246	0.0261447	0.0399058	0.0299627	0.052413	0.0272033
	Gpc3	Delta Ct	0.000562853	0.00114246	0.000770992	0.000808903		0.000312683	0.000369855	0.00061501	0.0013642	0.000723922	0.000573962	0.00122396	0.00126451		0.000835423	0.000702924	0.000598789	0.00148342	0.000700021	0.000685956	0.00110278	0.00130632		0.00177994	0.00101192	0.000904612	0.000976862	0.000722916	0.000599694	0.000657959	0.00177449		0.00150654	0.00106475	0.000803512	0.000902022	0.00076733	0.00113504	0.00234256	0.00175685		0.00106021	0.0015364	0.00123067	0.000934607	0.00102434	0.000590519
	Gpmnb	Delta Ct	0.000576514	0.000531805	0.000985787	0.00232853		0.0149387	0.00910456	0.00409718	0.00506609	0.0053077	0.00820572	0.0116377	0.000618032		0.00731534	0.00939423	0.0452694	0.052957	0.0308723	0.0324785	0.0221891	0.0246368		0.0617901	0.0622246	0.0519444	0.0359898	0.0385021	0.0169644	0.0179675	0.0480038		0.0533135	0.0334505	0.0512406	0.0313531	0.0201377	0.0153035	0.0631904	0.136774		0.0513194	0.108895	0.131842	0.0933157	0.0984812	0.0472235
	Grip1	Delta Ct	0.000207897	0.000236161	0.000118419	0.000149975		0.00013829	0.000136521	0.000104968	0.000118388	0.000130664	0.000155269	0.000141504	0.000152225		7.41287e-05	6.00852e-05	5.8074e-05	9.65864e-05	8.24168e-05	6.5855e-05	7.25563e-05	5.23896e-05		0.000160046	0.000153644	0.000153924	7.97886e-05	0.000108429	8.4176e-05	9.37637e-05	8.14155e-05		0.000100238	7.7238e-05	7.47161e-05	8.03765e-05	7.38305e-05	0.000123954	0.000127735	0.000171968		0.000102965	0.00015388	0.000199796	0.000120258	0.000258452	0.000147271
	Gsta1	Delta Ct	0.0042198	0.00197573	0.0023558	0.0021757		0.00484721	0.00219631	0.00224584	0.00223112	0.0032984	0.0013067	0.00337071	0.000707434		0.0257349	0.012008	0.00276115	0.00444012	0.00554147	0.00258844	0.00494084	0.00619319		0.00764478	0.00453757	0.00295608	0.00408418	0.00429305	0.00657034	0.00712966	0.00804032		0.00750009	0.00545531	0.00997244	0.00361685	0.00997569	0.00298351	0.00555646	0.0240528		0.0070224	0.014381	0.0233371	0.0195019	0.0241891	0.00403727
	Hes1	Delta Ct	0.0164606	0.0114943	0.0179376	0.0155353		0.00959941	0.0108464	0.0130009	0.012417	0.0135639	0.00967476	0.0070866	0.00450981		0.0142375	0.0117103	0.00591774	0.0145765	0.00801722	0.00609259	0.00906858	0.00435187		0.0252747	0.0222426	0.0134959	0.00936697	0.00985011	0.00635464	0.00520766	0.00522045		0.0269765	0.0217546	0.0156654	0.0112282	0.013847	0.0129353	0.0121929	0.0170313		0.0116055	0.0122993	0.0168548	0.0145013	0.0173828	0.0179262
	Hey1	Delta Ct	0.000741112	0.000277844	0.000504803	0.00071914		0.000520332	0.000517989	0.000602951	0.000646288	0.000749491	0.000687339	0.00102511	0.000633085		0.00125998	0.000981659	0.000784025	0.00198244	0.00105419	0.000755506	0.000988234	0.00163436		0.00171385	0.000939637	0.00130115	0.00213634	0.00132494	0.00180343	0.00144864	0.0019862		0.0025146	0.00176587	0.00244703	0.00182352	0.00326477	0.00324751	0.00432942	0.00361054		0.00249805	0.00447063	0.00397509	0.00263071	0.00484471	0.00279671
	HeyL	Delta Ct	0.000408424	0.000291871	0.00034973	0.000552149		0.00147939	0.00134294	0.000987745	0.00133045	0.00158019	0.00121789	0.000741401	0.000566645		0.00231309	0.00110908	0.00119118	0.00220042	0.00112719	0.000707948	0.00102242	0.00126292		0.00303634	0.00282394	0.00226079	0.0023235	0.00198061	0.000886133	0.00112901	0.00169897		0.00269635	0.00292079	0.00259583	0.0013572	0.00260292	0.00207055	0.00321184	0.00302083		0.00321492	0.00328741	0.00585934	0.00343108	0.00476671	0.00378706
	Hhip	Delta Ct	0.00115435	0.00190284	0.0028843	0.00137556		0.00118124	0.00121186	0.00105348	0.00113891	0.00153459	0.00132205	0.00155382	0.00152745		0.000718481	0.000553994	0.000665744	0.000480362	0.0011049	0.00101592	0.00118076	0.000800808		0.000761401	0.000530104	0.000795976	0.000607458	0.00114999	0.000712227	0.00111376	0.000727601		0.000483016	0.00048537	0.000448541	0.00057264	0.00111357	0.00125658	0.000500852	0.000317128		0.000846753	0.000766428	0.000190973	0.000219102	0.000171711	0.000362948
	HMGCoARed	Delta Ct	0.0303639	0.0378311	0.0321604	0.0403575		0.024384	0.0177607	0.0151767	0.0161228	0.0153568	0.0139159	0.0108828	0.0172106		0.0323546	0.0418882	0.0264412	0.023046	0.0162752	0.023785	0.0117364	0.019757		0.0252749	0.0288955	0.0265155	0.0248844	0.0190427	0.0206423	0.0167023	0.0270451		0.0457977	0.042212	0.0353459	0.0398463	0.0673621	0.040223	0.0603187	0.0381379		0.0481672	0.0393782	0.0342654	0.0293161	0.0268314	0.0332357
	HMGCoASyn1	Delta Ct	0.172593	0.196364	0.205899	0.367102		0.0926509	0.084828	0.0855624	0.10621	0.104188	0.0842489	0.076321	0.0827548		0.12887	0.212446	0.151124	0.118841	0.103953	0.14673	0.146554	0.129859		0.16695	0.105327	0.164576	0.191627	0.131247	0.206213	0.121817	0.146228		0.186323	0.161527	0.104094	0.155012	0.216809	0.23388	0.278725	0.0861697		0.107384	0.119245	0.0893368	0.0639987	0.0964555	0.129413
	HMGCoASyn2	Delta Ct	6.17778	8.08938	7.64916	6.59177		7.75842	6.78962	5.84835	5.5568	4.46355	4.0928	4.32542	3.96894		1.34749	0.699666	0.822309	0.694936	1.81106	1.44161	1.57194	0.854801		4.38901	2.55944	4.64104	2.4564	2.03571	4.94553	2.36416	1.86674		3.32505	4.30511	3.65459	4.53846	3.29158	4.18324	4.31204	3.39353		3.69957	2.54745	2.21238	1.81039	1.33471	1.87682
	Hmox1	Delta Ct	0.055392	0.0138024	0.0296973	0.032744		0.0304473	0.03084	0.0301586	0.0422247	0.0389762	0.0473276	0.0778846	0.041539		0.0746456	0.12552	0.0320837	0.093247	0.0735533	0.0408467	0.0794809	0.0702815		0.050994	0.0418109	0.0399706	0.0680842	0.025738	0.0819393	0.0667443	0.0797183		0.0932383	0.0798095	0.157729	0.079003	0.182571	0.0866072	0.113453	0.135191		0.0669182	0.105522	0.0875951	0.0682569	0.0940202	0.0722568
	ID2	Delta Ct	0.568296	0.596716	0.643644	0.579863		0.255699	0.126338	0.0899571	0.0837538	0.0751335	0.103845	0.0718357	0.0351687		0.406345	0.645629	0.493989	0.431311	0.631484	0.603708	0.384872	0.353298		0.495852	0.38874	0.61353	0.587773	0.511477	0.619951	0.400707	0.388039		0.350538	0.230868	0.402004	0.399831	0.354709	0.283527	0.36664	0.24473		0.179442	0.130451	0.124728	0.117172	0.125018	0.114481
	Ifng	Delta Ct	8.70562e-05	0.000119793	8.58466e-05	0.000110843		0.00012719	0.000152007	0.000198204	0.000133481	0.00017511	0.000132516	0.000193925	6.18575e-05		0.00124355	0.00149576	0.000167035	0.000335598	0.000392719	0.000648871	0.00017129	0.000158859		0.000224171	0.000177918	0.000235964	0.000250553	0.000214575	0.000283771	0.000166702	0.000111986		0.000210149	0.000240526	0.000197477	0.000206012	0.000187563	0.000246287	9.50051e-05	0.000133065		0.00015845	0.000201603	0.000150878	0.000354424	0.000511045	0.000262536
	Igf2	Delta Ct	0.000274895	0.000643096	0.000442666	0.000434137		0.000303748	0.000421918	0.000414712	0.000556274	0.000721949	0.000338215	0.000471364	0.000366918		0.000348809	0.000254362	0.000410462	0.000346346	0.000383488	0.000422963	0.000454939	0.000418972		0.000518783	0.000307267	0.00049007	0.000328019	0.00034097	0.000456127	0.000306301	0.000365194		0.000497645	0.000333408	0.000633156	0.000452243	0.000609899	0.000336492	0.00044463	0.000366281		0.000434359	0.000318354	0.000359696	0.000512709	0.000285667	0.000357798
	Ihh	Delta Ct	8.29549e-05	0.000472777	0.000200957	0.000175162		0.00016548	0.00010136	0.000204242	0.000166468	0.000187452	0.000251549	0.000154578	0.000190477		0.000275956	0.000220987	0.000574105	0.000395333	0.000399982	0.000280294	0.00061875	0.000353193		0.000217094	0.000317923	0.000654181	0.00058034	0.000777818	0.000171614	0.000436848	0.000864994		0.000216864	0.000443204	0.00031262	0.000103048	0.000385952	0.000131108	0.000283456	0.000563478		0.000218268	0.000223797	0.00067707	0.000331594	0.000198267	0.000214483
	IL-10	Delta Ct	0.000105219	7.68733e-05	9.67061e-05	0.000110338		6.2263e-05	0.000163722	9.3672e-05	7.28619e-05	0.000209445	9.07929e-05	0.000152583	6.96899e-05		0.000310535	0.000252141	0.000133095	0.000221987	9.51822e-05	0.000417745	0.000163194	9.79041e-05		0.000177044	7.49752e-05	6.9899e-05	9.5252e-05	0.000146465	0.000237567	0.000124217	9.77251e-05		0.000207314	0.000176466	0.000271159	0.000142856	0.00023224	0.000227587	8.29888e-05	0.000115033		0.0001439	0.000157525	0.000123594	0.000145491	0.000235387	0.000301829
	IL-12A	Delta Ct	0.000422551	0.000436876	0.000627359	0.000357428		0.000390744	0.000264193	0.000312563	0.000333673	0.000662176	0.000420365	0.000732248	0.000289252		0.00048902	0.000373838	0.000236182	0.00027509	0.000468357	0.000486392	0.00055208	0.000245396		0.000327588	0.000220768	0.000272749	0.000399255	0.000447582	0.000314427	0.000297258	0.000248726		0.000234208	0.000176485	0.000189751	0.000131185	0.000373663	0.000396335	0.000266321	0.000146148		0.000487353	0.000503543	0.000264706	0.000436641	0.000525101	0.000526718
	IL-1b	Delta Ct	0.000954152	0.00312895	0.00499411	0.00937794		0.00216202	0.00325685	0.00412839	0.00382398	0.00411932	0.00242361	0.00310987	0.00149855		0.00588431	0.00465453	0.00463685	0.0095295	0.00691689	0.00833227	0.00579431	0.00523509		0.00651818	0.0055731	0.00750735	0.00709307	0.00520515	0.00647162	0.00566985	0.00498505		0.00852283	0.00767328	0.0135493	0.00461139	0.00580972	0.00596801	0.00482761	0.00461372		0.00588149	0.00713782	0.00535085	0.00743244	0.00606059	0.00476244
	IL-6	Delta Ct	0.000406925	0.00045915	0.00123928	0.000255748		0.000330553	0.000281432	0.000407515	0.000206298	0.000377654	0.00035575	0.000590085	0.000335465		0.00045192	0.000315545	0.000233619	0.000292746	0.000531742	0.000459652	0.000446828	0.000181879		0.000217046	0.000279519	0.000281549	0.000390161	0.000384627	0.000327275	0.000302065	0.000194954		0.000313314	0.000235558	0.000347248	0.000105324	0.000255766	0.000148441	0.000109831	0.000152447		0.000511173	0.000577294	0.000358858	0.000475077	0.000373789	0.000272889
	Jun-C	Delta Ct	0.0162098	0.0422479	0.0425337	0.0958283		0.00814803	0.00923414	0.0226575	0.011965	0.0138419	0.00880471	0.0120667	0.00542184		0.00493921	0.00787574	0.00467279	0.0094475	0.0160566	0.013496	0.0101916	0.00757707		0.0099455	0.0128262	0.0174584	0.0121604	0.0091936	0.0194998	0.010105	0.0105264		0.0269288	0.0241495	0.0408164	0.0261993	0.0192087	0.0155847	0.0162155	0.0125036		0.00978535	0.0138478	0.0180152	0.0178368	0.0144782	0.026978
	LpCat1	Delta Ct	0.000954486	0.00124996	0.00165947	0.00137962		0.00153943	0.00133694	0.00141609	0.00168305	0.00244834	0.00137895	0.00198722	0.0013892		0.00247725	0.00196993	0.00172848	0.00177699	0.0014125	0.00197211	0.00182358	0.00104197		0.00234875	0.00222741	0.00197162	0.00189449	0.00213902	0.00142627	0.0012185	0.00184317		0.00227051	0.00223471	0.00256103	0.00176569	0.00267388	0.00250959	0.00230767	0.00271373		0.00267169	0.0031112	0.0029406	0.00289776	0.00313469	0.00261286
	LpCat2	Delta Ct	0.00381108	0.00369584	0.00336008	0.00516063		0.00731776	0.00908643	0.00696837	0.00769939	0.0109344	0.00641398	0.0106825	0.0042043		0.021222	0.0157312	0.0112582	0.0141159	0.0108995	0.0153443	0.0116685	0.00932308		0.0129272	0.0141408	0.0112662	0.0138386	0.0145701	0.0120768	0.0100454	0.0112673		0.0179518	0.0151943	0.0200751	0.0133938	0.0176335	0.0157964	0.0154069	0.0176786		0.022293	0.0226078	0.0250741	0.0243926	0.0251787	0.0205897
	LpCat4	Delta Ct	0.000238784	0.000574715	0.000337995	0.00035758		0.000344101	0.000319026	0.000317308	0.000311843	0.000521561	0.000325874	0.000549114	0.000266514		0.000101982	0.000183746	0.00032266	0.000391286	0.000324515	0.000431215	0.000444058	0.00028192		0.000126016	7.17439e-05	0.000338831	0.000389692	0.000300256	0.00039623	0.000190975	0.000327209		0.000516431	0.000378918	0.000587668	0.000442644	0.000492954	0.000538392	0.000496105	0.000387353		0.000554654	0.000595797	0.000509161	0.000601375	0.000614714	0.000560206
	LysOx	Delta Ct	0.000527697	0.000281213	0.000893622	0.000403297		0.000384623	0.000442628	0.00045439	0.000681564	0.00048819	0.000420835	0.000442695	0.000329927		0.000940848	0.00046787	0.000294715	0.000579233	0.000461457	0.000430915	0.00041007	0.000276631		0.00063016	0.000979353	0.000671243	0.000589774	0.000558623	0.000351606	0.000305602	0.000441845		0.000756799	0.000762914	0.00106289	0.000152091	0.000281609	0.000189713	0.000579378	0.0012738		0.000761598	0.000882559	0.0019584	0.00158675	0.00160581	0.000423446
	Mcp1	Delta Ct	0.00148334	0.00148865	0.00204165	0.00570068		0.0107764	0.0166976	0.0152148	0.0106274	0.0147072	0.0106267	0.0196391	0.00187674		0.0184848	0.0247276	0.0204516	0.0362288	0.0193278	0.0330773	0.0193597	0.0355267		0.0485285	0.0250393	0.0219182	0.0259163	0.0228528	0.0176741	0.0252682	0.0283965		0.0365446	0.024885	0.0544218	0.0163716	0.0180285	0.019167	0.0334202	0.0401361		0.0283621	0.0587869	0.0603791	0.0788576	0.0513207	0.0205263
	Mmp12	Delta Ct	0.000169875	4.48897e-05	0.000135958	0.000881914		0.00182476	0.00145286	0.00180816	0.0011214	0.000916892	0.00118772	0.00197299	5.59796e-05		0.000149367	0.000391788	0.00202722	0.00166477	0.00462361	0.00177562	0.00309416	0.00201859		0.00969627	0.00258869	0.00389054	0.00404088	0.00395348	0.00148164	0.00205641	0.00339053		0.00590963	0.00702562	0.00685993	0.00238816	0.00131807	0.00159225	0.00332342	0.0108498		0.0178578	0.0241852	0.0440887	0.030368	0.0336959	0.00737321
	Mmp13	Delta Ct	0.000260587	0.000251622	0.000204274	0.000673772		0.000513763	0.000719394	0.00048631	0.000402196	0.000673242	0.000727308	0.000706075	0.000281006		0.000547051	0.000607907	0.000931353	0.00197666	0.00147148	0.00181142	0.00082911	0.000883217		0.00135429	0.00115714	0.00143353	0.00103666	0.00104673	0.000634764	0.000525144	0.000605204		0.00115129	0.00227283	0.00114709	0.000710474	0.000756328	0.00125953	0.000703041	0.00263569		0.000973419	0.00216452	0.00337855	0.00416068	0.0063745	0.00199327
	Ncf2	Delta Ct	0.00198744	0.00127424	0.00232353	0.00429976		0.00217713	0.00238218	0.00199763	0.00335793	0.0034985	0.00378694	0.00515236	0.00307822		0.00412071	0.00662681	0.00290374	0.00952043	0.00555635	0.0050234	0.00678399	0.00702944		0.00487403	0.00322709	0.00598582	0.00879568	0.00510373	0.0141714	0.00807449	0.0115705		0.010289	0.00790619	0.0139749	0.0052221	0.013645	0.0111638	0.0148935	0.0107355		0.00487602	0.00803463	0.00765299	0.0059228	0.0144323	0.00714951
	Nlrp3	Delta Ct	0.000464749	0.000691113	0.000953128	0.000997393		0.00128279	0.00203623	0.00183999	0.00156252	0.0023405	0.0016187	0.0022649	0.00102729		0.00332634	0.00313962	0.00225768	0.00257181	0.00229985	0.0028204	0.00233779	0.00238041		0.00265477	0.00228875	0.00235956	0.00232337	0.00194555	0.00175996	0.00179706	0.00241553		0.00294701	0.00283144	0.00350213	0.00200622	0.00302109	0.00254625	0.00220005	0.00241307		0.00245429	0.00261313	0.00279114	0.00370034	0.002753	0.0023412
	Nol3	Delta Ct	0.00106114	0.0016082	0.00140375	0.00149071		0.00158377	0.00162007	0.00153412	0.00182849	0.0017174	0.00211865	0.00223319	0.00126613		0.00198985	0.00135557	0.0017359	0.0020472	0.00177316	0.0018239	0.00207365	0.00169733		0.0015631	0.00205605	0.00177676	0.00171291	0.00171736	0.00204233	0.00140653	0.00136477		0.00244381	0.00203509	0.00238355	0.00179887	0.00259045	0.00237176	0.00198948	0.00284601		0.00258862	0.00268974	0.00365646	0.00262891	0.00304117	0.00281057
	Opn	Delta Ct	0.00838627	0.0242184	0.0352112	0.097839		0.0908866	0.0724564	0.108423	0.096305	0.111904	0.0920357	0.101536	0.0663683		0.191062	0.0846581	0.0734752	0.117183	0.0830059	0.0929109	0.0767628	0.14908		0.138385	0.259232	0.0768959	0.157004	0.191766	0.0863425	0.1062	0.0845167		0.136396	0.12473	0.11931	0.0753949	0.0650482	0.113721	0.111078	0.185265		0.143518	0.274903	0.425917	0.293004	0.427123	0.332936
	Pck1	Delta Ct	3.70445	0.516543	2.8022	3.1729		0.996439	0.785424	0.991684	1.2854	1.1342	1.19752	0.94854	2.26398		0.557725	0.550772	0.346388	0.684271	0.912419	0.376435	0.827069	0.486447		0.489514	0.352737	0.713828	0.973298	0.304568	2.0243	1.09522	1.17186		1.51618	1.30591	1.30398	1.36838	1.42463	1.42429	1.60085	1.22032		0.803873	0.969576	0.564972	0.491027	0.521446	1.22114
	Pck2	Delta Ct	0.0052176	0.000961203	0.00229543	0.00316708		0.00150187	0.00126657	0.00125381	0.00194064	0.00173173	0.00205913	0.00180277	0.00206157		0.00196175	0.00269122	0.00142041	0.00298693	0.00211828	0.00140139	0.00199341	0.00202302		0.0020616	0.00141707	0.00228305	0.00251221	0.0015586	0.00382075	0.00368988	0.00314558		0.00607379	0.00279048	0.00529158	0.00351744	0.00457506	0.00373437	0.00504095	0.00409603		0.00319845	0.00461705	0.0050855	0.00320393	0.00491484	0.00231611
	Pdk4	Delta Ct	0.0645715	0.0600858	0.0863522	0.0934734		0.00604959	0.00762472	0.00921608	0.0105888	0.0218417	0.0104148	0.0100309	0.0112909		0.0115815	0.0104995	0.00521021	0.0058379	0.00951279	0.00784114	0.00927198	0.00203181		0.0117991	0.00873743	0.0139843	0.00732144	0.00607939	0.0104151	0.00423057	0.00465365		0.0141875	0.0100993	0.0103268	0.0125009	0.00820567	0.0156004	0.00995336	0.00741955		0.00850404	0.0119761	0.0130466	0.01047	0.0170837	0.0369689
	Ppargc1a	Delta Ct	0.0259973	0.0448412	0.0623518	0.0440303		0.0356635	0.0289209	0.0160564	0.0334634	0.0231444	0.0209456	0.0159602	0.028767		0.0106728	0.00624639	0.0085522	0.00584327	0.015359	0.00810013	0.0134069	0.0134671		0.0143102	0.00897211	0.00878305	0.0118113	0.00966342	0.0238812	0.0120832	0.00955474		0.0130353	0.0181131	0.00994381	0.018019	0.0116869	0.0115458	0.0110573	0.00877948		0.0289319	0.0218187	0.0149097	0.00945392	0.00996987	0.0247802
	Ppargc1b	Delta Ct	0.0129635	0.00466814	0.00937903	0.00795478		0.0142296	0.00537092	0.00812517	0.00915998	0.00657181	0.00759181	0.00321712	0.00312268		0.00538417	0.00340909	0.00381872	0.00395514	0.00492156	0.0073817	0.00558728	0.00396474		0.011311	0.00447163	0.00423058	0.00842488	0.00524792	0.00545076	0.00620399	0.00227633		0.00853931	0.00808172	0.00508279	0.00591759	0.00504749	0.00358519	0.00408816	0.0047814		0.0144108	0.00766553	0.00594567	0.00486751	0.00345574	0.00378702
	Pla2g4a	Delta Ct	0.00283835	0.00430726	0.00359282	0.00472566		0.00465227	0.00634826	0.00436338	0.00472397	0.00732664	0.00430515	0.0059282	0.00449206		0.0167966	0.0123428	0.00593194	0.00700573	0.0054508	0.0096368	0.00690507	0.00584418		0.00622095	0.00611284	0.00579853	0.00640057	0.00626165	0.00702135	0.00586542	0.00704218		0.00986786	0.00890463	0.0117639	0.00661081	0.0108623	0.00973048	0.00833018	0.00846054		0.00816603	0.00958135	0.00862477	0.0107677	0.00885192	0.0130917
	Plin 2	Delta Ct	1.95495	1.57045	2.52942	1.74507		1.11832	1.23967	0.95635	1.19615	1.37633	1.14579	1.12976	0.657814		0.447203	0.551797	0.367052	0.281209	0.533049	0.33127	0.527484	0.248764		0.775694	0.519713	0.808696	0.453198	0.377582	0.79823	0.518767	0.412172		0.840628	0.784842	1.05668	0.965343	0.62742	0.98569	0.798891	0.641741		0.845261	0.946372	0.871305	0.918358	1.20031	1.90303
	Ppara	Delta Ct	0.0581795	0.0717305	0.0890873	0.0573834		0.0713323	0.0727214	0.0579424	0.079575	0.0885922	0.0670143	0.0618049	0.0598793		0.0306714	0.0363733	0.0335384	0.0250994	0.0399494	0.0362737	0.0330748	0.0255548		0.059587	0.0520162	0.0490701	0.0406819	0.0370135	0.0420762	0.0349834	0.0417497		0.004557	0.0503983	0.053686	0.0532018	0.0504792	0.0660548	0.0534146	0.0657919		0.0651385	0.0501715	0.0523507	0.0474401	0.0402582	0.0752509
	Pparb	Delta Ct	0.0039324	0.00722342	0.00557112	0.00466422		0.0075549	0.00653118	0.00605877	0.007635	0.00723589	0.00747946	0.00697008	0.00597147		0.0113192	0.012516	0.00934394	0.0103519	0.00726042	0.00785401	0.00704492	0.00536266		0.00794421	0.00695021	0.00766387	0.00782241	0.00685173	0.00648975	0.00845511	0.00713582		0.00851289	0.00772701	0.00715955	0.00801416	0.00783439	0.00897653	0.00830113	0.0088242		0.00842267	0.00937363	0.00932342	0.00961663	0.00999696	0.0120048
	Pparg	Delta Ct	0.0101511	0.00326329	0.00457149	0.00372493		0.00198924	0.00289288	0.00182391	0.00265991	0.00382188	0.000843892	0.00135862	0.00115103		0.000959774	0.00142978	0.000715473	0.00131178	0.00117688	0.000518761	0.000901274	0.000491471		0.00276137	0.00306197	0.00125849	0.00103886	0.00147134	0.00116896	0.000961107	0.000762375		0.00460664	0.00374797	0.00712441	0.000825065	0.00249602	0.00439053	0.00313721	0.00653899		0.0110202	0.00560362	0.00988862	0.0104278	0.0126716	0.00682714
	PPARg1	Delta Ct	0.00932868	0.00602289	0.00806295	0.0071287		0.00485896	0.00361998	0.00370073	0.00569172	0.00384555	0.00237785	0.00172576	0.00263471		0.00303759	0.00320152	0.00190491	0.0016849	0.00256448	0.00214691	0.00235651	0.00170301		0.00648773	0.00328151	0.00248148	0.00535856	0.00239688	0.00313839	0.00285266	0.00161354		0.00627403	0.00707566	0.00476177	0.00358639	0.0042817	0.00402969	0.00426381	0.00613922		0.00980395	0.00896619	0.00575742	0.00439676	0.00328974	0.00536902
	Pparg1/2	Delta Ct	0.00641571	0.0113475	0.00292975	0.00277548		0.00180664	0.00196385	0.00239603	0.00294299	0.00266397	0.00194489	0.00215241	0.00232991		0.00159909	0.00106412	0.00101513	0.000844493	0.00215326	0.00161631	0.00223811	0.00110539		0.00591048	0.00157503	0.00107639	0.00226462	0.00194059	0.00209788	0.00195276	0.00129085		0.00241056	0.00236226	0.00277043	0.002095	0.00187074	0.00314166	0.00265435	0.00305281		0.0104532	0.00751635	0.00632907	0.00498558	0.00620902	0.00681413
	Pparg2	Delta Ct	0.00166325	0.000537081	0.000578032	0.000369752		0.000306603	0.000296699	0.000262925	0.000270884	0.000399709	7.70191e-05	0.000183103	0.000135135		0.000161597	0.000176828	6.90325e-05	0.000112531	0.000125425	5.11624e-05	0.000111092	5.58825e-05		0.000676648	0.000426495	0.000173073	0.000242193	0.000174455	0.000200997	0.000108125	0.000108555		0.000670093	0.000701852	0.00119786	0.000259968	0.000303727	0.000534462	0.000534139	0.00128128		0.0049925	0.00398202	0.00272594	0.00260314	0.0021098	0.00113049
	proCol1A1	Delta Ct	0.00200297	0.00111867	0.000896918	0.0036035		0.00276008	0.00354973	0.0039246	0.00749287	0.00549862	0.00467183	0.00601884	0.00774443		0.00844006	0.00809167	0.00445979	0.0143886	0.00719948	0.00634253	0.00788151	0.00787558		0.00463107	0.00452017	0.00823135	0.0110366	0.00556553	0.00450634	0.008865	0.00740549		0.0277792	0.0152399	0.0321895	0.00907683	0.011407	0.0134527	0.0198864	0.0320141		0.0129765	0.0360629	0.0542506	0.0471606	0.0846244	0.0131266
	Ptgs1/Cox1	Delta Ct	0.0123787	0.0102162	0.0144653	0.0183328		0.00451594	0.0140769	0.0148372	0.0261863	0.0473497	0.0341353	0.041285	0.0353127		0.0102293	0.0184638	0.0130662	0.0459732	0.0324928	0.0307703	0.0351011	0.0412498		0.00691091	0.0096855	0.0106572	0.0346663	0.0226172	0.061706	0.0371107	0.0504779		0.0114286	0.0168567	0.0525219	0.0372267	0.0768226	0.0462143	0.0483227	0.0164835		0.00843577	0.0184907	0.0193005	0.0324504	0.0556473	0.0736125
	Ptgs2/Cox2	Delta Ct	6.62936e-06	1.01646e-05	2.73857e-05	2.04337e-05		3.89951e-05	7.13395e-05	0.000107943	8.16202e-05	8.92756e-05	0.000103066	0.000144391	9.37646e-06		0.00011391	0.000507089	0.000206637	0.000496873	0.000381897	0.000320076	0.000255714	0.000353191		0.000220374	0.000116132	0.000316087	0.000241358	8.57524e-05	0.000232983	0.000337414	0.000290953		0.000255709	0.000212427	0.000325301	8.5439e-05	0.000126593	0.000152151	0.000237536	0.000165556		0.00013636	0.000265967	0.00024251	0.000242379	0.000190477	2.32544e-05
	S100A4	Delta Ct	0.00716766	0.0110224	0.00879431	0.030131		0.0235452	0.0582142	0.0764509	0.0720406	0.089966	0.0706088	0.19931	0.0186161		0.0195457	0.0364478	0.057839	0.0518601	0.125012	0.128998	0.107341	0.0519587		0.0251819	0.0255978	0.0402325	0.0340893	0.0385923	0.0437789	0.0481279	0.0308209		0.0788431	0.321696	0.230105	0.0615293	0.10251	0.0840385	0.0706459	0.0284992		0.0836579	0.0873538	0.0945405	0.0801138	0.0706522	0.0279695
	Saa1	Delta Ct	5.58101e-05	0.204967	0.279187	0.363338		3.94341	5.3374	3.61324	2.69074	5.4794	2.93676	3.28757	0.191855		3.90648	3.78335	3.5689	5.16389	5.18103	5.71948	4.57297	3.0895		3.10702	2.067	3.11617	4.51042	3.99854	89.3078	18.0072	2.82346		3.54654	3.38577	4.50403	2.90616	3.91328	2.24572	2.83777	3.76675		2.77338	2.6754	3.66516	5.1984	5.52848	105.983
	Scd1	Delta Ct	1.33045	0.615851	0.709953	1.21422		0.843702	0.93041	1.39553	1.12105	0.950429	0.728023	0.813331	1.72367		5.62014	15.589	5.07665	6.37892	2.44623	2.17822	4.718	5.65661		6.161	4.74368	3.87954	7.05881	4.03266	4.49364	9.79405	14.0566		7.33188	4.94012	4.44937	3.47097	6.90268	4.56126	9.6508	7.74868		3.53927	7.60153	5.87089	4.99142	2.7016	4.15553
	Scna	Delta Ct	0.00326022	0.0031344	0.00358893	0.00349173		0.00545277	0.00491594	0.00426689	0.00339657	0.00369582	0.00609686	0.00324212	0.00444135		0.00925675	0.00379294	0.00303276	0.0037811	0.00242719	0.00222956	0.00377598	0.00277718		0.0029842	0.00477516	0.00252822	0.00290792	0.00248166	0.00614053	0.00246893	0.0028251		0.00829967	0.00546554	0.00690986	0.00318066	0.00368788	0.00459799	0.00260209	0.00314656		0.00300459	0.00245772	0.0034263	0.00163562	0.00379153	0.0275848
	Snail1	Delta Ct	0.00472736	0.012313	0.00779645	0.0121083		0.00194407	0.00218861	0.00192914	0.00214711	0.00238795	0.00306397	0.00399214	0.00459441		0.00156464	0.00112749	0.00114016	0.00146283	0.0015013	0.00134709	0.00117277	0.00127495		0.00385308	0.00341225	0.00334964	0.0030179	0.00264299	0.00183379	0.00326717	0.00287855		0.00395369	0.00553218	0.00358035	0.00403934	0.00424567	0.00394759	0.00575541	0.00606237		0.00596131	0.00788425	0.00765514	0.00441833	0.00575262	0.00255095
	Soat1	Delta Ct	0.000759559	0.000720166	0.000911084	0.00152832		0.000989715	0.00114578	0.000940416	0.0011429	0.00157447	0.00104256	0.00146377	0.00052627		0.00203401	0.00163192	0.00125806	0.00173489	0.0011694	0.00152409	0.00116741	0.000723647		0.00118478	0.00115534	0.000860569	0.00125448	0.00108604	0.00119636	0.000858206	0.000768355		0.00235263	0.000927511	0.00215944	0.00131089	0.00273498	0.00175421	0.0011167	0.000965047		0.00156336	0.00161423	0.00131788	0.00159839	0.00204078	0.00151368
	Soat2	Delta Ct	0.00194462	0.00892963	0.0103167	0.00912877		0.00419326	0.00422129	0.00475533	0.0055187	0.00584991	0.00477104	0.00458767	0.00337663		0.00627009	0.00762726	0.00586637	0.00613528	0.00578485	0.00533871	0.00621779	0.00512585		0.00590908	0.00557362	0.00443537	0.00784091	0.0057362	0.00582919	0.00472726	0.00355801		0.00873448	0.00517121	0.00642698	0.00639797	0.00702563	0.00741805	0.00424955	0.00326388		0.00548446	0.00445626	0.0028886	0.00349067	0.00321131	0.00385076
	Socs3	Delta Ct	0.00803933	0.000587935	0.00238127	0.00333852		0.000929934	0.0012224	0.00222906	0.00124382	0.00140218	0.00123367	0.00157697	0.00111062		0.00230593	0.00556471	0.00126787	0.00322228	0.0025874	0.00190589	0.00125723	0.00176215		0.00195155	0.00136267	0.00217931	0.00228189	0.000956462	0.0039645	0.000177033	0.00188183		0.0075206	0.00335236	0.00472287	0.00201981	0.00201266	0.00280568	0.00338242	0.00302604		0.00194282	0.00454766	0.00411106	0.00356657	0.00567264	0.0112198
	Sox4	Delta Ct	0.00145584	0.00156972	0.000973394	0.00184401		0.0017841	0.0015562	0.00173801	0.00170575	0.00212181	0.00226856	0.00135808	0.000838774		0.00370298	0.00227898	0.0021	0.00368835	0.00218894	0.00191619	0.00255188	0.00132387		0.00327325	0.00585365	0.00334456	0.00293209	0.00351914	0.00136243	0.00198344	0.00250918		0.00526197	0.00497155	0.00388568	0.0020013	0.00185177	0.00229978	0.00273939	0.00531782		0.00416663	0.00544124	0.00886857	0.00514818	0.00715856	0.00315973
	SpTlc2	Delta Ct	0.0149988	0.0198248	0.0205467	0.0227622		0.0217522	0.0257626	0.0252487	0.0255634	0.0306852	0.025266	0.0349851	0.0231746		0.0274544	0.0290812	0.0223629	0.0238436	0.0272301	0.0366025	0.0386633	0.0259966		0.0236534	0.0226801	0.020524	0.0241415	0.0202922	0.028531	0.0221992	0.0258784		0.0238414	0.0221016	0.0280246	0.0272637	0.0279137	0.0351864	0.0313203	0.024948		0.0273664	0.0340039	0.0377781	0.0338894	0.0444252	0.0578259
	Srebp1c	Delta Ct	0.00592313	0.000900971	0.000861273	0.00235011		0.00483897	0.00270614	0.00433504	0.00373121	0.00474599	0.00251163	0.0018121	0.000466884		0.0181403	0.0302003	0.0241435	0.0466492	0.0120553	0.00644441	0.0107517	0.0210649		0.0175643	0.0306111	0.0183276	0.0312721	0.0193732	0.00530065	0.016816	0.0267055		0.0172787	0.0167509	0.0142658	0.00358357	0.00627525	0.00342216	0.00884198	0.018378		0.0107521	0.00348535	0.0145334	0.011461	0.00688925	0.00248133
	Taz/Wwtr1	Delta Ct	0.00322403	0.00265742	0.00462908	0.003836		0.00296361	0.00210006	0.00268357	0.00353055	0.00304611	0.00336942	0.000896811	0.00148245		0.00289624	0.00236869	0.00144238	0.00216264	0.00193505	0.000901852	0.00177948	0.00115415		0.00288443	0.00236932	0.00196339	0.00228213	0.00187233	0.00171555	0.00149068	0.0018426		0.00224089	0.00201615	0.00172542	0.000931962	0.00200738	0.00162201	0.0016027	0.00243453		0.00197583	0.00127099	0.00250554	0.00187206	0.00191402	0.0026414
	Tgfb1	Delta Ct	0.0201059	0.0205883	0.0216768	0.0234251		0.0340359	0.0385404	0.027652	0.0342313	0.0425732	0.0308987	0.0426224	0.0210658		0.0588896	0.0472423	0.0408448	0.049962	0.0486025	0.0416684	0.057953	0.0311268		0.0481127	0.04686	0.0494486	0.0381063	0.0440054	0.0430583	0.0409487	0.0426634		0.0514796	0.0508895	0.0722751	0.033586	0.0447835	0.0408203	0.0349314	0.0579127		0.0456776	0.0508029	0.0695034	0.0627868	0.0673652	0.0521082
	Tgh	Delta Ct	0.414668	0.124946	0.206987	0.338908		0.0876559	0.100427	0.126094	0.148931	0.14173	0.109439	0.133913	0.146961		0.112202	0.150303	0.0836746	0.173161	0.144183	0.0822769	0.17834	0.164945		0.164792	0.101973	0.102399	0.148985	0.0831099	0.2093	0.180737	0.214431		0.353813	0.256097	0.266306	0.230156	0.340982	0.253344	0.465892	0.32421		0.244851	0.249887	0.139889	0.106667	0.100416	0.09704
	Timp1	Delta Ct	0.000329199	0.000406705	0.000718267	0.000755284		0.000995527	0.00180526	0.00123919	0.00114387	0.00176729	0.00122617	0.002452	0.000274376		0.00144987	0.0019645	0.00271323	0.00336752	0.00320576	0.003712	0.00318042	0.00202089		0.00247627	0.00227682	0.00253095	0.00194258	0.00260908	0.00135577	0.00181373	0.00184996		0.00612718	0.00461144	0.00764411	0.00230839	0.00242558	0.00256223	0.00328092	0.00697373		0.00383087	0.00840147	0.015703	0.0142563	0.0208442	0.00336218
	Tlr2	Delta Ct	0.002873	0.00288865	0.0024721	0.00354767		0.00529271	0.00771312	0.00659669	0.00596333	0.0071378	0.0051939	0.0100388	0.00306734		0.0105647	0.0120911	0.00912428	0.0132868	0.0102553	0.0165485	0.0132443	0.0103025		0.011127	0.00891846	0.00973707	0.0121658	0.0109386	0.0115532	0.0137923	0.0119512		0.0159882	0.0127479	0.0204452	0.011149	0.0145506	0.0111176	0.0121982	0.0140016		0.0133998	0.016885	0.0186768	0.0212823	0.0200603	0.0160106
	Tlr4	Delta Ct	0.00375834	0.00423518	0.00517457	0.00438331		0.00607118	0.00681892	0.0056397	0.00667857	0.00869433	0.00632254	0.00830065	0.00440827		0.0116519	0.00912859	0.00710048	0.00791578	0.00693022	0.00972083	0.00674899	0.00724348		0.00821834	0.00846864	0.00767392	0.00914832	0.00953985	0.00744894	0.00666625	0.00898022		0.0101916	0.00921792	0.0104242	0.00801313	0.0126281	0.00952187	0.00923897	0.011459		0.0133042	0.0127557	0.0126438	0.0132136	0.0102987	0.0114284
	Tnfa	Delta Ct	0.000562106	0.000253246	0.000493613	0.000726991		0.00139597	0.00188826	0.00222158	0.00180548	0.00208562	0.00159668	0.00379456	0.000508496		0.00228671	0.00490712	0.0030718	0.00829984	0.00478477	0.00453599	0.00442783	0.00597731		0.00443232	0.00212519	0.00377471	0.00493754	0.00277723	0.00446798	0.00403228	0.00416015		0.0042529	0.00389483	0.00535769	0.00240577	0.00323078	0.00322162	0.0041697	0.00308927		0.00268009	0.00447331	0.00370163	0.00415064	0.00468205	0.0020176
	Trem2	Delta Ct	0.000712515	0.00121083	0.00130646	0.00243783		0.00699708	0.0072992	0.00346941	0.00454117	0.00438642	0.00577351	0.0118255	0.00173259		0.00517972	0.00284182	0.010564	0.0123348	0.010994	0.00913495	0.00613671	0.00805174		0.0238309	0.0289907	0.0196305	0.0168875	0.0179179	0.0105281	0.0088122	0.0156505		0.02544	0.0247786	0.0223574	0.02477	0.0157434	0.0261476	0.0325697	0.0414648		0.0316643	0.0442612	0.0649547	0.0436863	0.0674739	0.0380188
Hepatic Fatty Acids	C12:0	nmoles/mg hepatic protein	3.43855	3.09115	3.99571	2.41524		2.1872	2.40331	2.10046	2.39371	3.11511	2.42915	2.48768	2.22952		0	1.13664	0	0	1.96469	0	0.413258	0		1.18488	0.706277	1.31097	0.565403	0.422017	1.52708	0.702593	0.479847		1.62702	1.61374	1.35755	1.92831	1.29404	2.25265	1.14837	0.942713		1.76986	2.20695	1.09551	0.973744	1.02295	1.51923
quantified by Gas Chromatography	C14:0	nmoles/mg hepatic protein	30.6675	26.322	32.4974	22.5092		20.0059	22.4313	19.3148	21.1135	29.213	20.8699	24.142	17.8934		13.1774	19.3162	9.23387	6.66399	20.7115	15.2911	8.37246	5.91919		17.5748	11.8749	17.0566	10.8753	7.9107	16.6682	9.5253	8.20933		25.5755	23.8519	17.3894	21.5223	18.9779	62.7818	18.4456	16.7363		25.6835	26.708	19.477	18.2131	17.3953	20.3406
	C14:1	nmoles/mg hepatic protein	3.0743	2.08583	2.78142	1.98475		2.36217	2.35996	1.84535	1.86159	3.39344	1.50195	2.77599	1.288		1.41707	2.76236	1.01866	0.610732	2.61038	1.6776	0.99805	0		3.06121	1.81339	2.8514	1.30969	0.889536	2.75983	1.29696	1.19643		4.08056	3.81415	2.88474	3.65671	3.04456	4.55695	2.96075	2.64274		4.3947	4.58087	2.73936	2.67109	2.48158	2.89589
	C16:0	nmoles/mg hepatic protein	585.912	523.454	547.805	494.5		281.329	333	316.643	343.144	396.119	314.988	321.588	287.209		199.042	253.919	153.162	110.831	248.066	262.706	136.731	103.669		224.219	162.776	217.293	172.06	120.872	205.418	138.66	120.468		384.535	318.405	247.01	251.858	258.12	350.177	252.935	237.032		347.028	358.652	337.13	305.243	302.879	293.27
	C16:1,n-7	nmoles/mg hepatic protein	217.54	157.487	195.914	158.957		72.7189	82.9984	68.7912	69.0942	105.107	57.503	83.3444	40.5492		34.9303	63.902	35.5451	23.2259	60.2624	55.5356	27.0422	18.8666		67.6852	48.6176	60.5136	41.1116	31.5673	55.8942	28.36	34.2273		102.82	92.635	70.4573	76.7944	76.1778	100.709	81.9627	72.2806		103.138	123.293	104.54	94.4267	90.1838	93.3648
	C18:0	nmoles/mg hepatic protein	70.1678	65.0916	60.6452	65.2959		41.8945	53.3118	54.9195	59.7635	57.057	60.036	51.0229	59.1017		38.8972	42.6036	34.9497	30.3997	44.2741	56.9512	32.6203	33.6417		31.1587	29.6425	34.7326	31.0993	29.4554	40.6382	32.402	26.5747		51.7256	40.6812	31.3177	32.4448	32.3735	39.8988	31.7903	28.3988		44.5462	37.6175	38.8649	31.3037	36.9671	33.0753
	C18:1,n-9	nmoles/mg hepatic protein	607.912	589.981	627.067	577.471		328.389	438.429	382.349	426.548	510.322	386.133	386.938	426.082		296.494	372.784	233.117	195.258	327.487	456.346	210.583	148.543		406.48	306.985	363.351	328.374	241.592	293.181	180.814	204.439		816.501	659.63	511.907	482.374	539.427	640.68	571.042	529.524		730.973	814.411	786.352	702.243	747.459	641.614
	C18:1,n-7	nmoles/mg hepatic protein	44.5604	41.7269	46.2914	43.3752		20.9645	24.7844	23.1304	25.5348	30.4715	22.3278	22.113	25.3492		36.6097	50.2386	31.8765	22.4649	24.849	36.2741	18.7308	14.6046		42.0727	34.7333	32.5394	37.8409	26.6672	23.0248	16.7069	27.7926		71.7447	59.8117	46.7237	36.6069	48.8615	52.7844	60.7011	55.7962		61.6045	69.0133	83.4685	77.2109	64.1929	55.1405
	C18:2,n-6	nmoles/mg hepatic protein	408.464	412.118	425.868	340.522		167.543	243.754	200.081	264.511	226.299	246.643	172.36	218.829		39.0179	50.9388	38.2283	33.6067	68.8526	84.8531	39.5539	34.3877		52.0209	39.7386	54.2128	34.5623	31.6488	57.6029	36.5954	27.0814		62.7735	62.2283	46.6839	52.8772	49.9121	64.4273	45.5762	41.5944		73.0014	66.7853	56.4727	51.281	56.8876	62.7391
	C18:3,n-6	nmoles/mg hepatic protein	9.22777	9.97844	10.0331	9.1649		4.17251	6.27374	4.81181	6.0916	6.41888	5.70013	4.24481	5.55538		0	0.879564	0.656338	1.71982	1.63819	1.93846	0.859923	0		1.24303	0.805101	1.33875	0.648399	0.686222	1.4485	0.749643	0		2.20624	1.83737	1.32486	1.91092	1.35105	2.07287	1.18127	1.00211		2.16061	2.13495	1.12792	1.24147	1.35095	1.6347
	C18:3,n-3	nmoles/mg hepatic protein	28.8443	22.2407	24.8782	18.7232		7.67979	12.5652	9.29818	12.6198	10.4945	9.95105	7.95841	5.90895		7.14735	1.33003	5.92391	5.91701	2.18472	1.75801	0.811344	3.95435		1.43277	0.994171	1.44709	0.745218	0.55919	1.61067	0.788267	4.26925		1.42245	1.6501	1.17448	1.39111	1.21097	1.75459	1.00791	1.05634		1.8043	1.63797	1.16465	1.07059	1.22262	1.43867
	C20:0	nmoles/mg hepatic protein	0.412739	0	0	0		0	0	0	0	0	0	0	0		0	0	0	0	0	0	0	0		0	0	0	0	0	0	0	0		0	0	0	0	0	0	0	0		0	0	0	0	0	0
	C20:1,n-9	nmoles/mg hepatic protein	5.48412	6.71524	7.18026	5.08393		1.83826	2.74981	5.86889	6.12429	3.37215	6.12112	5.55356	6.35117		0	2.81314	0	0	5.57464	9.60013	4.56357	0		4.50776	3.0681	5.88174	8.9476	8.0056	4.85928	2.92086	2.22448		16.6531	10.1829	12.0254	6.53168	14.7128	14.9738	15.1302	14.112		19.677	22.3539	21.9199	19.6691	18.3084	17.5414
	C20:2,n-6	nmoles/mg hepatic protein	2.47499	2.69852	3.00248	2.0447		1.27176	1.42776	1.30466	1.60743	1.42251	1.64958	1.1626	1.60917		0	0.712205	0.640875	4.86865	0.542104	0.930644	0.499987	0		0.463855	0.470653	0.592175	0.4223	0.530815	0.601604	0.344571	0.385754		0	0.57376	0.570499	0.452921	0.495064	0.679091	0.512347	0.43518		0.58909	0.778816	0.679162	0.624277	0.529642	0.54743
	C20:3.n-9	nmoles/mg hepatic protein	2.66357	2.61194	3.11297	2.45297		2.88119	2.34109	2.98216	2.52084	3.57592	2.35784	2.76692	2.67223		4.59742	5.98561	6.72439	5.29133	5.03524	7.83032	4.53659	4.47316		6.32869	6.84019	7.93668	6.57419	8.05576	5.63217	4.3956	6.12362		11.9278	10.5088	8.71216	8.11266	8.32925	8.70198	10.0285	8.9868		11.7728	11.1593	12.9538	11.5242	10.7936	8.6297
	C20:3,n-6	nmoles/mg hepatic protein	2.85218	2.55526	2.44475	2.14661		2.6827	2.91923	3.17454	3.20028	3.05159	3.18388	2.68722	3.1096		2.53683	3.78978	3.79249	3.26108	2.94771	4.59865	2.72424	3.22061		2.40177	3.02054	3.23568	2.98898	3.60859	3.85536	3.0261	2.75948		3.10621	3.11405	2.10323	2.34753	2.49468	2.3256	2.55646	2.40233		2.90632	2.4357	3.13426	2.84667	2.65023	2.74606
	C20:4,n-6	nmoles/mg hepatic protein	48.4037	48.6025	40.5764	46.0252		33.5743	36.7638	46.3224	41.1735	41.0663	43.2742	35.3248	42.2626		23.7113	30.2837	30.5278	26.5254	34.691	49.3994	29.7246	31.2162		28.0195	28.3347	33.7603	24.2306	31.2378	36.336	28.0333	25.2229		39.1142	34.4188	30.725	30.2298	29.0202	30.7571	28.3676	25.1804		39.7108	33.2449	38.1119	29.4836	28.651	26.7978
	C22:1,n-9	nmoles/mg hepatic protein	6.61011	9.46181	5.28478	7.8482		0	0	0	0	0	3.14732	0	0		0	1.88653	0	0	0	0	0	0		1.16293	0.799093	0	0	2.20507	2.84274	0.694167	6.67275		0	1.63426	1.24699	1.5973	1.22139	1.0638	7.07436	1.03321		1.09917	1.06081	7.96162	5.66564	3.75889	6.15405
	C20:5,n-3	nmoles/mg hepatic protein	6.86227	5.87762	4.86795	3.70783		2.62152	4.11168	3.51184	4.36897	3.30841	4.27389	2.67012	2.54903		0	1.18799	1.0065	1.82365	1.23415	0	0.746634	0		1.00674	0.841056	0.869891	0.78578	0.704198	1.37803	0.972075	0.664721		4.36834	0.966868	0.564942	0.870713	0.619762	0.847861	0.513023	0.546076		0.880283	0.632694	0.573719	0.475492	0.444492	0.633283
	C22:4,n-6	nmoles/mg hepatic protein	1.40844	1.35064	1.34469	1.21208		1.4716	1.33443	1.79967	1.53482	1.7244	1.65327	1.2161	1.27366		0	1.6636	1.40476	1.73255	1.62504	2.21838	1.34895	1.40145		1.80454	2.13057	1.81973	2.02621	2.57338	2.56568	2.12494	1.02775		1.8976	1.98539	2.44832	1.96679	2.17099	2.18314	2.1867	2.04186		2.94705	2.90659	4.27884	3.32343	3.10452	2.39665
	C22:5,n-6	nmoles/mg hepatic protein	1.15246	2.87124	3.0936	2.69698		5.30315	6.02136	5.58962	5.98612	7.30355	5.08528	6.86746	4.09751		4.89475	8.40206	9.54275	10.4145	8.2218	14.3599	7.28602	6.29336		9.67334	8.68563	3.98383	8.98339	8.07366	4.96	3.82717	3.99933		10.9966	14.3042	13.116	8.05293	10.8122	6.50731	5.29823	6.48798		9.20759	9.83284	9.98895	6.20359	5.34056	4.62796
	C22:5,n-3	nmoles/mg hepatic protein	6.10713	4.85589	4.39662	3.43825		2.79293	3.32225	3.15227	3.66326	3.64742	3.81173	2.84409	3.14975		0	1.16933	2.32696	1.01888	1.89682	3.28918	0.916501	0		1.14545	0.865934	1.23036	0.627677	0.761432	1.93802	0.80823	0		1.25105	1.31793	0.82213	1.2066	1.02814	1.28211	0.775967	0.704384		1.64986	1.14542	1.13719	0.965107	0.948098	1.40687
	C22:6,n-3	nmoles/mg hepatic protein	66.9868	59.0801	50.1361	46.1876		35.7824	40.4072	46.8373	48.1492	39.2078	51.7559	34.6426	43.5922		12.7742	20.4877	17.8857	13.5064	23.7074	28.1462	17.5745	18.2078		18.4975	16.1794	19.6279	13.3134	15.5936	23.5634	19.2032	13.4098		21.6349	19.1737	16.3524	16.8705	16.0834	18.0149	14.8352	13.445		21.5718	17.3678	17.3582	14.9274	14.239	14.8431
	Total	nmoles/mg hepatic protein	2161.23	2000.26	2103.22	1857.76		1039.47	1323.71	1203.83	1351	1485.69	1254.4	1174.71	1200.66		715.247	938.192	617.564	499.14	888.377	1093.7	546.638	428.399		923.145	709.923	865.586	728.092	573.621	788.305	512.951	517.228		1635.96	1364.34	1066.92	1041.6	1117.74	1409.43	1156.03	1062.38		1508.12	1609.96	1550.53	1381.59	1410.81	1293.36
	Sum SFA	nmoles/mg hepatic protein	690.598	617.959	644.943	584.721		345.417	411.146	392.978	426.414	485.504	398.323	399.24	366.434	0	251.116	316.975	197.346	147.894	315.016	334.948	178.137	143.23		274.138	205	270.394	214.6	158.66	264.251	181.289	155.732		463.463	384.552	297.074	307.754	310.765	455.11	304.319	283.11		419.027	425.184	396.567	355.733	358.265	348.205
	Sum MUFA	nmoles/mg hepatic protein	885.181	807.458	884.519	794.72		426.273	551.321	481.985	529.163	652.666	476.735	500.725	499.619	0	369.451	494.386	301.557	241.559	420.784	559.433	261.918	182.014		524.969	396.017	465.138	417.584	310.927	382.561	230.793	276.552		1011.8	827.708	645.246	607.561	683.446	814.768	738.871	675.389		920.887	1034.71	1006.98	901.886	926.384	816.71
	Sum N3 PUFA	nmoles/mg hepatic protein	108.801	92.0543	84.2788	72.0568		48.8767	60.4063	62.7995	68.8013	56.6581	69.7925	48.1153	55.2	0	19.9215	24.175	27.1431	22.266	29.0231	33.1933	20.049	22.1621		22.0825	18.8806	23.1753	15.4721	17.6184	28.4901	21.7718	18.3438		28.6768	23.1086	18.914	20.339	18.9422	21.8995	17.1321	15.7518		25.9063	20.7839	20.2337	17.4386	16.8542	18.3219
	Sum N6 PUFA	nmoles/mg hepatic protein	473.983	480.175	486.363	403.813		216.019	298.494	263.084	324.105	287.286	307.189	223.863	276.737	0	70.1609	96.6697	84.7934	82.1287	118.518	158.299	81.9977	76.5194		95.627	83.1857	98.9433	73.8622	78.3593	107.37	74.701	60.4766		120.094	118.462	96.9717	97.8381	96.2563	108.952	85.6787	79.1443		130.523	118.119	113.794	95.004	98.5145	101.49
	Mead Acid	nmoles/mg hepatic protein	2.66357	2.61194	3.11297	2.45297		2.88119	2.34109	2.98216	2.52084	3.57592	2.35784	2.76692	2.67223	0	4.59742	5.98561	6.72439	5.29133	5.03524	7.83032	4.53659	4.47316		6.32869	6.84019	7.93668	6.57419	8.05576	5.63217	4.3956	6.12362		11.9278	10.5088	8.71216	8.11266	8.32925	8.70198	10.0285	8.9868		11.7728	11.1593	12.9538	11.5242	10.7936	8.6297
	Total	nmoles/mg hepatic protein	2161.23	2000.26	2103.22	1857.76		1039.47	1323.71	1203.83	1351	1485.69	1254.4	1174.71	1200.66	0	715.247	938.192	617.564	499.14	888.377	1093.7	546.638	428.399		923.145	709.923	865.586	728.092	573.621	788.305	512.951	517.228		1635.96	1364.34	1066.92	1041.6	1117.74	1409.43	1156.03	1062.38		1508.12	1609.96	1550.53	1381.59	1410.81	1293.36
	SFA Index	Mole%	31.954	30.894	30.6646	31.4744		33.2302	31.0602	32.644	31.5628	32.6787	31.7541	33.9863	30.5193	#DIV/0!	35.109	33.7858	31.9556	29.6299	35.4598	30.6251	32.5877	33.4338		29.6961	28.8763	31.2382	29.4743	27.6594	33.5214	35.3425	30.1089		28.3297	28.1859	27.8442	29.5461	27.803	32.2903	26.3245	26.6486		27.7848	26.4096	25.5762	25.7482	25.3942	26.9226
	MUFA Index	Mole%	40.9573	40.3677	42.0555	42.7783		41.0088	41.6497	40.0377	39.1681	43.9301	38.0051	42.6254	41.612	#DIV/0!	51.6536	52.6957	48.8301	48.3951	47.3655	51.1503	47.9143	42.4871		56.8675	55.7831	53.7367	57.3531	54.2043	48.5296	44.9932	53.4681		61.8474	60.6673	60.4775	58.3293	61.1454	57.8082	63.9145	63.5731		61.0621	64.2695	64.9444	65.279	65.6632	63.1466
	N3 PUFA Index	Mole%	5.0342	4.60212	4.00714	3.87869		4.70209	4.56341	5.21665	5.0926	3.81359	5.56383	4.09593	4.59746	#DIV/0!	2.78527	2.57677	4.39518	4.46087	3.26698	3.03495	3.66768	5.17325		2.39209	2.65952	2.67741	2.12501	3.07145	3.6141	4.24442	3.54656		1.7529	1.69376	1.77277	1.95266	1.69469	1.55378	1.48198	1.48269		1.71779	1.29096	1.30495	1.26222	1.19465	1.41661
	N6 PUFA Index	Mole%	21.9312	24.0056	23.1247	21.7365		20.7817	22.5498	21.8539	23.9899	19.3369	24.489	19.0568	23.0487	#DIV/0!	9.80932	10.3038	13.7303	16.4541	13.341	14.4736	15.0004	17.8617		10.3588	11.7176	11.4308	10.1446	13.6605	13.6204	14.563	11.6924		7.3409	8.68273	9.08896	9.39301	8.6117	7.73023	7.41146	7.44971		8.65469	7.33678	7.33902	6.87644	6.98282	7.847
	Mead Acid Index	Mole%	0.123244	0.13058	0.14801	0.132039		0.27718	0.176859	0.247723	0.18659	0.240691	0.187966	0.235541	0.222563	#DIV/0!	0.642774	0.637994	1.08886	1.06009	0.566791	0.715945	0.829907	1.04416		0.685557	0.963511	0.916914	0.902933	1.40437	0.714466	0.856924	1.18393		0.729102	0.770252	0.816573	0.778862	0.745188	0.61741	0.867492	0.845911		0.780628	0.693141	0.835442	0.83413	0.76506	0.667233
Hepatic Oxylipins	9(S)-HODE	units/mg hepatic protein	109811	64322.3	90625	73725.5		74437.9	108506	85152.1	68687.8	45921.6	103000	73807.7	86404.3		34646.2	53360	54589.2	63282.6	44923.1	47061	57405.1	59280.9		48979.6	40471.8	31481	53405.3	35425	85964.9	46510.3	52617.6		86519.1	62632.1	36692.3	44186	41789	37789.5	43360.6	45300.9		63180.1	61060.3	38365.4	34670	47660.8	67727.3
quantified by LC/MS/MS	13(S)-HODE	units/mg hepatic protein	132390	81031.5	110100	88784.3		86233.1	115348	112963	92126.7	56081.3	117826	79615.4	107558		49538.5	68760	66477.3	78533.1	57346.2	63913.7	82269.5	71321.1		67346.9	58333.3	38890.3	70348.8	54678.6	110132	54405	66237.8		126157	80126.8	46250	50021.9	52970	56631.6	60306.2	58282.6		88836.8	75476.7	52820.5	35978.8	59473.7	77500
	9,10-EpOME	units/mg hepatic protein	171069	81457.8	134692	123529		110585	125037	84986.8	90105.6	67692.3	126609	87615.4	94856.9		85615.4	115840	119274	113327	105231	94605.7	127368	148495		127322	112868	71297.5	109745	77678.6	138377	99284.9	148270		146647	153700	77557.7	73190	104018	82842.1	78248.5	83941.9		130722	114264	69711.5	58813.7	83625.7	87500
	12,13-EpOME	units/mg hepatic protein	0	0	18591.5	6749.02		8702.87	0	15284.4	9303.17	4133.53	6926.09	10219.2	0		24503.8	0	2993.44	16453.5	2567.69	9546.13	14009.2	11388		640.15	8477.33	0	0	0	0	0	0		10104	9614.16	7919.23	0	9161.43	0	0	0		11440	7906.18	795.513	4731.27	1880.12	4014.2
	9,10-DiHOME	units/mg hepatic protein	170252	102685	100362	94666.7		101557	128846	90906.1	90588.2	61016	150783	114462	136673		22473.1	27196	24278.8	33179.8	32680.8	36796.9	38510.6	32169.7		28942.1	23612.1	17096.4	37956.8	20035.7	77631.6	29347.8	26898.8		42186.5	39809.7	29346.2	37876.3	26338.2	25378.9	21352.8	26551.7		26843.3	28943.6	18750	17875.2	28584.8	52869.3
	12,13-DiHOME	units/mg hepatic protein	136101	112532	96512.7	118000		107817	146487	114484	121116	73730	181087	116154	202326		32650	40200	38614.5	46780	51500	55506	55944.9	48160.5		40962.1	41268.4	37350.9	59357.7	39107.1	117105	49027.5	45474.7		53219.3	54809.7	42269.2	60465.1	39517.8	49649.1	38163	39689		48968.1	42639.2	27243.6	27387.9	38859.6	48323.9
	PGD2	units/mg hepatic protein	1093.71	0	1113.68	0		4645.45	8627.96	3313.49	1460.33	4966.62	0	6765.38	1337.66		1936.92	932.4	3659.53	1507.16	0	1065.1	373.884	1266.72		1633.9	112.01	1083.44	5445.74	3296.43	3813.6	1576.95	2058.12		1011.4	0	2676.92	1368.14	583.857	1455.79	992.168	1172.41		2835.37	3399.69	2117.31	0	4315.79	11292.6
	PGE2	units/mg hepatic protein	6193.71	1640.66	1070.65	1406.67		2506.75	1856.51	4613.1	2269.38	433.091	4582.61	448.846	546.064		120.308	206.8	351.049	768.336	82.1923	357.738	398.54	58.7375		890.462	183.119	406.049	1186.6	887.5	641.228	120.995	599.823		450.034	1467.76	368.462	592.365	787.911	326.386	1598.08	617.647		764.071	1091.15	427.244	369.813	912.573	3477.27
	13,14-dihydro-15-keto PGD2	units/mg hepatic protein	1283.02	161.296	1368.21	0		517.468	364.645	941.799	616.893	0	262.913	508.846	0		499.231	423.6	482.08	1343.02	182.231	84.9702	0	862.458		406.206	156.587	427.618	572.536	168.393	338.158	1720.25	1057.23		839.034	915.962	369.615	230.627	476.24	237.228	80.0641	259.872		332.974	0	255.481	514.62	1016.67	850.284
	13,14-dihydro-15-keto PGE2	units/mg hepatic protein	1503.14	233.205	629.076	162.392		300.796	146.45	754.63	286.576	180.058	735.652	822.692	1276.39		322	693.6	0	1102.42	1197.31	275.074	186.275	721.572		184.048	966.912	362.829	706.257	608.929	2160.96	795.195	1531.06		1251.84	1059.2	0	354.322	603.075	0	805.981	204.192		610.225	232.494	465.385	319.967	81.9006	155.54
	13,14-dihydro-15-keto PGF2a	units/mg hepatic protein	1721.38	3486.36	2575.18	4517.65		4434.45	4563.61	5128.97	2898.94	0	5904.35	2959.23	5228.09		4196.15	0	368.837	0	873.462	0	4601.59	4828.6		914.619	2053.62	6136.84	2160.85	844.643	3685.53	2533.47	3514.2		653.924	0	3061.54	5840.28	1426.62	3453.68	2270.56	467.884		3498.59	781.846	0	1751.88	595.906	3323.86
	15-keto PGE2	units/mg hepatic protein	2201.89	603.154	1766.3	1561.96		1882.74	2494.45	2782.41	0	1501.89	1730	2073.46	0		1600.38	2765.6	5559.44	1515.21	2602.69	2173.36	5360.87	3898.41		1165.35	2933.21	392.324	1910.02	3325	4083.77	5145.88	1117.13		4755.2	330.233	2578.85	3915.75	1391.68	937.193	2774.3	3573.36		9990.62	1371.85	1041.99	1308.27	635.965	1612.5
	PGJ2	units/mg hepatic protein	8792.45	3778.35	3336.05	3145.1		5091.66	5639.79	4404.76	2658.82	3666.18	5182.61	6269.23	3182.92		2273.85	2608	4364.07	2536.23	3602.31	2712.43	3768.04	4372.91		3715.12	2727.63	2466.83	7314.51	5028.57	5587.72	3283.75	4636.2		3279.34	5263.74	3642.31	4980.25	2349.41	2452.28	3338.2	3400.95		7739.21	5450.04	4022.44	2868.28	4643.27	11948.9
	6-keto PGF1a	units/mg hepatic protein	7773.58	3210.14	3450.18	3447.45		8208.23	5539.94	12324.7	5903.47	4931.79	17317.4	9196.15	4718.25		1620	2125.6	3896.85	3211.09	2769.62	2324.03	3016.69	4912.21		4051.65	2826.9	2600.33	6157.25	3271.43	4207.89	2569.79	2972.49		2188.13	3034.36	2663.46	3349.28	3515.02	2401.4	4795.3	3644.35		3882.27	5369.95	3942.31	2090.23	17535.1	15863.6
	8-iso PGF2a	units/mg hepatic protein	681.761	435.635	260.054	856.863		102.767	711.908	29.3552	698.039	146.618	388.435	188.885	93.1574		122.615	366.72	304.371	348.614	522.692	362.016	247.685	0		328.197	216.605	333.25	88.7043	172.036	479.386	140.36	188.465		591.885	218.975	232.885	339.798	532.145	622.456	184.087	169.236		257.786	1340.96	222.308	425.23	847.076	480.682
	11 b-PGF2a	units/mg hepatic protein	937.107	147.4	319.248	217.961		32.9471	31.8306	526.455	296.772	118.781	31.687	96.1154	194.902		154.346	234.76	244.318	34.1011	208.692	326.004	69.587	176.923		153.686	385.723	96.3705	252.409	391.786	191.14	91.6762	99.6007		91.9852	53.4355	240	37.0513	265.444	97.3333	191.848	153.584		320.685	99.4279	56.4423	774.993	236.462	351.705
	15-keto PGF2a	units/mg hepatic protein	3105.66	2685.85	2708.33	702.353		5364.93	8002.96	4209.66	1105.58	2885.34	2475.22	7315.38	924.866		1226.54	849.6	1117.57	380.411	2630.77	239.695	0	1851.17		987.922	201.777	1123.07	3776.3	3753.57	4146.49	1179.35	1412.16		1923.21	1478.86	2075	2639.32	781.971	2182.46	1342.83	1621.7		4331.61	3289.09	2295.83	1785.3	2304.97	11889.2
	15-deoxy-delta12,14-PGJ2	units/mg hepatic protein	3215.72	824.808	1151.72	1795.29		979.592	2482.62	3078.04	1773.76	3373	2966.96	4665.38	1752.68		1423.46	1080.8	2610.58	515.653	801.538	282.515	432.624	1839.46		623.074	705.576	896.537	3098.01	3046.79	1621.05	313.787	1727.15		1272.97	772.727	1862.31	533.567	352.201	1036.84	564.614	895.538		1181.05	3297.48	3964.74	955.444	792.105	8207.39
	Leukotriene B4	units/mg hepatic protein	9421.38	7557.54	8528.08	7576.47		7364.23	7041.42	4732.14	7607.84	2773	5073.91	6926.92	6010.73		3751.15	5164	4969.41	4986.58	5692.31	4992.56	4547.35	5200.67		3781.34	5398.28	4735.09	5955.15	5975	5850.88	5354.69	7080.75		6525.82	6923.89	2978.85	7248.79	4577.22	5235.09	7760.77	5453.01		9399.62	8283.75	7137.82	5661.38	9733.92	5502.84
	Thromboxane B2	units/mg hepatic protein	40924.5	15724.6	15697.5	18988.2		21079.2	31867.6	27562.8	12950.2	26693.8	31030.4	22130.8	12585		17588.5	14924	13658.2	11695	11884.6	14352.7	7546.93	17826.1		13740.1	8054.53	8243.64	49723.1	29546.4	25258.8	15105.8	17138.4		12971.2	17045.5	12990.4	12312.4	8798.04	13515.8	17529.4	8343.48		13409.9	11151.8	8846.15	5123.92	12783.6	53579.5
	5(S)-HETE	units/mg hepatic protein	53641.5	30306.9	30661.2	49921.6		86890.3	85466	72288.4	86184	51378.8	87782.6	62807.7	67397.1		120077	117240	133260	123971	132692	132143	203463	141388		205498	154749	146224	143660	130857	181667	128432	250488		81086.5	180973	58923.1	99780.6	109329	127158	141901	68390.8		90572.2	80244.1	61474.4	24945.7	63362.6	62329.5
	8(S)-HETE	units/mg hepatic protein	30232.7	16670.9	17214.7	24623.5		19477.7	22555.5	21855.2	25152.3	7811.32	20791.3	30826.9	22428.4		12192.3	16484	19969.4	10635.1	11092.3	12630.2	18685.9	4636.29		9779.26	11148.9	19386.7	16364.9	13335.7	22763.2	9156.18	10878.4		7853.79	12082.5	6769.23	11298.8	7519.22	8926.32	12249.9	5662.61		13766.4	19107.6	15205.1	3478.14	11424	9178.98
	9(R)-HETE	units/mg hepatic protein	5827.04	3015.35	431.884	248.471		6783.12	3226.33	9054.23	3785.82	2486.79	7047.83	2160.77	4140.43		1199.23	2496	1080.42	427.102	2003.46	2720.61	1858.99	3791.39		2770.1	2273.28	4209.43	6519.93	3642.86	5192.98	1732.84	2606.92		294.601	2334.04	1170.38	2403.69	1521.31	947.719	4524.74	1867.48		184.287	1471.4	1507.37	1069.06	1511.4	4985.8
	11(S)-HETE	units/mg hepatic protein	598.931	0	0	1096.08		1319.96	1108.36	1585.98	0	382.874	446.087	409.231	0		138.692	63.04	667.395	70.7066	1966.15	1400.3	858.99	1821.07		948.355	191.085	559.032	1482.28	702.5	3710.96	582.666	1299.02		529.51	447.992	225	472.137	351.852	850.526	477.038	708.925		760.319	1024.03	793.91	50.3481	881.579	766.193
	12(S)-HETE	units/mg hepatic protein	70000	29539.6	20720.1	22698		70114.1	29918.6	97056.9	62986.4	33701	95087	35215.4	36574.2		6300	10632	15437.1	13595.7	14823.1	27202.4	14238.6	12968.2		34589.8	13544.7	18690	81782.9	29407.1	42092.1	18372.4	23212.1		8849.77	26643.8	11359.6	18876.7	10048.9	21761.4	39836.2	13279.2		17875.2	12490.5	19381.4	6558.06	22637.4	72414.8
	15(S)-HETE	units/mg hepatic protein	10710.7	7907.08	9393.12	9854.9		15029.4	18990.4	20264.6	17719.5	7939.04	21739.1	17557.7	11180.7		4930.77	5576	5397.73	7075.13	8876.92	9103.42	7930.75	8386.29		9700.12	6899.51	7809.76	18236.4	9578.57	24815.8	6527.46	11326.5		7719.65	14138.5	6140.38	7779.73	6740.04	9978.95	10754.7	5507.1		13822.7	6296.72	7128.21	2394.6	9032.16	20750
	20-HETE	units/mg hepatic protein	75031.4	42591.6	43935.7	35709.8		26004.8	29885.4	36673.3	32941.2	34020.3	47782.6	34638.5	59257.6		47153.8	47400	64729	58407.9	46461.5	56956.8	55402.6	70234.1		40050	47150.7	63204	59689.9	45678.6	56140.4	51973.7	41934.3		57947.7	64852	44519.2	56340.5	44409.5	45228.1	40299	58722.1		55816.1	50648.4	35897.4	34085.2	35263.2	34687.5
	5-OxoETE	units/mg hepatic protein	3489.31	798.806	1161.68	1056.08		2749.91	870.562	2309.52	1759.88	1739.62	2078.26	1095.38	2192.75		868.077	1872	1416.08	1557.25	1104.23	2314.36	2000.83	507.525		1558.52	1168.5	1519.82	871.539	868.929	2057.46	513.158	1565.66		1189.81	1140.06	779.615	1507.24	1663.52	1525.61	1124.24	750.169		5211.07	704.805	1240.71	566.416	1527.49	1154.26
	12-OxoETE	units/mg hepatic protein	1232.7	1031.12	662.138	0		0	0	1595.9	1219	1987.81	705.652	0	1422.18		807.692	0	2054.63	2162.34	2397.31	606.399	869.003	2112.46		74.7605	1240.5	134.543	451.55	1101.07	831.14	306.35	269.476		455.734	426.216	0	770.513	3438.16	308.702	0	376.268		536.116	411.137	1367.63	2117.79	84.386	508.807
	15-OxoETE	units/mg hepatic protein	4163.52	2786.45	4254.98	3925.49		6454.51	5991.12	4596.56	5185.52	3265.6	7556.52	4996.15	4188.73		1173.85	2347.6	1726.4	3478.53	3622.69	3593.01	4130.16	4736.62		4427.32	2983.76	3028.37	3003.88	1941.43	9276.32	1612.99	3988.02		1890.68	3436.05	2309.62	1628.35	2490.22	4428.07	3075.12	1310.34		7617.26	3270.4	2706.09	562.239	3160.82	2703.12
	11,12-EET	units/mg hepatic protein	2897.48	2426.68	2057.97	3810.2		3157.38	3420.49	2476.85	3194.57	2371.26	3663.04	3544.62	3062.16		2346.92	2364.4	2462.41	2942.31	4053.85	3093.75	3866.92	3322.74		4248.23	2181.68	3497.71	2330.84	2012.14	6530.7	2293.48	4170.36		2914.49	3112.58	1368.85	2703.38	4133.47	3329.47	3937.34	2128.13		5159.47	2123.57	2128.21	850.459	2141.23	2109.66
	14,15-EET	units/mg hepatic protein	2438.99	2060.1	2399.46	1896.47		3746.11	3349.11	1771.16	2588.24	2161.39	1515.22	2120.38	2142.22		1989.62	529.6	995.629	2423.52	1848.46	2905.88	2794.74	840.719		2532.28	2379.9	3767.21	2125.14	1226.43	5548.25	2060.93	3880.66		2688.46	4130.02	1523.08	2331.72	3508.04	2310.53	2438.23	1471.94		4371.95	3008.01	2110.58	495.405	1811.4	1812.22
	11,12-DiHET	units/mg hepatic protein	275912	176982	216576	149451		139225	147300	131481	125671	118287	157609	154885	166860		151962	168960	182080	208676	160231	163579	177096	205142		170429	159804	164539	192303	153786	215658	173255	204303		213146	205761	165519	207898	168239	168982	171378	173124		224906	196262	141731	152325	150292	134602
	14,15-DiHET	units/mg hepatic protein	72327	56479.1	63587	74235.3		103182	106546	111243	93604.8	62293.2	139826	109962	115206		27103.8	22856	33400.3	39472.3	54692.3	55654.8	58990.4	39573.6		63348.6	46875	55152.3	68493.9	45821.4	200921	42305.5	58651.3		45439.3	90222	49980.8	82711.7	50104.8	58070.2	54895	34212.3		76219.5	56674.3	45897.4	18560.3	51666.7	131790
	EPA	units/mg hepatic protein	36056.6	16832.9	21902.2	23647.1		39605.7	42159.8	32675.3	39155.4	23222.1	44347.8	29842.3	25970.5		4496.15	4432	4868.88	6194.1	8276.92	4118.3	6141.01	7604.52		14723	7254.9	8085.11	8427.46	4892.86	27228.1	8830.09	13287.5		5935.61	14339.3	4248.08	10798.6	5265.55	9859.65	7233.89	5507.1		8775.8	7452.33	4884.62	3171.82	4906.43	8329.55
	8,9-EpETE	units/mg hepatic protein	508.742	356.223	251.132	108.941		381.529	90.0518	271.329	82.3228	81.3643	340.783	207.962	604.204		92.2692	339.88	116.477	365.295	402.692	93.564	316.395	332.734		223.615	0	0	302.049	194.821	507.018	73.4554	96.362		91.281	141.015	50.8462	350.285	282.53	342.421	98.5404	242.698		518.762	0	85.0321	60.1225	0	65.9091
	11,12-EpETE	units/mg hepatic protein	170.126	458.653	232.79	206.196		91.3525	99.3343	0	232.187	0	230.783	201.231	120.304		96.1923	214.24	343.575	238.775	306.962	94.5312	335.419	226.839		107.122	156.526	644.973	144.463	286.857	343.114	993.993	229.769		170.959	139.905	149.346	236.946	89.3082	0	280.669	89.9594		0	98.6651	0	72.626	0	76.5057
	14,15-EpETE	units/mg hepatic protein	930.189	217.349	455.616	196.941		1362.85	184.467	80.0595	520.362	0	214.478	94.3846	220.036		286.346	304.84	0	0	95.6154	92.8943	204.923	310.995		415.827	232.138	413.1	139.535	87.6429	549.561	287.471	882.431		85.1107	915.962	95.9038	111.233	345.318	435.789	0	0		466.041	284.821	0	0	144.854	217.614
	17,18-EpETE	units/mg hepatic protein	1957.86	304.305	358.65	449.02		518.852	561.76	863.426	375.566	155.356	339.13	316.962	309.705		139.231	155.48	64.3794	0	76.8462	380.952	526.074	77.592		288.671	388.48	395.244	249.751	137.107	98.8158	86.1842	739.13		145.741	590.381	84.8654	313.032	532.495	252.737	214.24	162.576		336.398	361.785	161.026	132.526	109.152	285.795
	5,6-DiHETE	units/mg hepatic protein	2567.92	1428.82	1240.04	1556.86		1955.38	2589.5	1655.42	1380.09	1465.89	2980.43	958.846	2538.91		796.923	956.4	159.572	466.458	632.692	559.152	955.778	105.309		685.548	767.77	402.42	792.913	1528.21	1357.46	848.112	360.204		506.036	698.732	161.885	1122.86	314.535	790.526	242.506	296.18		1103.19	644.546	548.397	197.187	143.129	525.284
	8,9-DiHETE	units/mg hepatic protein	3164.78	960.784	588.315	1371.76		2837.08	1770.34	2202.05	2112.52	777.649	2509.13	1300.38	2475.4		622.308	424.8	421.635	601.968	1675	520.461	389.403	171.363		960.017	345.588	1025.45	1174.14	142.857	2638.16	347.254	496.894		44.0979	1301.27	38.1154	169.548	541.23	271.895	197.864	682.894		361.914	398.169	0	11.8713	151.053	1231.25
	11,12-DiHETE	units/mg hepatic protein	9911.95	4774.08	3819.75	2742.75		7232.79	7625.74	7503.31	6443.44	4133.53	9717.39	8430.77	10474.1		3458.85	1923.2	1464.16	2767.44	2305.38	3431.18	3649.14	3140.05		5397.75	1908.39	2317.9	2065.06	2911.07	6539.47	2685.07	3733.81		2127.43	3977.8	1500.96	1588.85	2242.14	2463.86	1142.04	2311.36		4276.27	4004.58	791.667	1143.97	2435.38	1846.02
	14,15-DiHETE	units/mg hepatic protein	276.226	565.217	404.484	588.235		723.971	757.766	111.806	248.507	453.411	987.391	148.385	532.2		149.115	262.28	345.28	447.674	211.346	188.318	257.614	488.294		160.933	291.759	517.313	565.338	146.321	562.281	786.613	452.085		320.087	1017.97	412.115	0	642.208	647.719	193.877	772.143		566.135	850.496	441.667	177.193	454.386	301.705
	17,18-DiHETE	units/mg hepatic protein	4155.97	1502.13	1754.53	4098.04		4372.19	3857.25	4451.06	3194.57	3364.3	4386.96	3294.23	6095.71		2350.38	2087.2	2333.48	2161.9	2947.31	3003.72	3320.4	2771.74		4194.09	2632.97	2937.84	3352.71	2500.71	4837.72	2866.13	3480.04		1442.66	3596.72	1335.38	3008.78	2041.58	3099.65	2267.35	1868.49		3002.81	1759.34	1693.91	384.294	2128.36	1489.49
	18-HEPE	units/mg hepatic protein	929.56	895.993	942.029	1697.65		1263.58	2518.49	1181.22	1904.07	1110.01	2129.13	1637.69	2660.11		675	245.4	917.395	868.515	198.115	207.44	279.349	482.441		558.101	549.02	427.618	533.776	176.964	1560.09	200.515	328.971		134.373	569.239	78.8654	247.301	183.753	563.158	66.6429	412.103		239.728	413.425	139.647	144.667	121.754	711.364
	Leukotriene B5	units/mg hepatic protein	27849.1	24441.6	52355.1	20764.7		48287.8	45081.4	23356.5	12696.8	20438.3	8560.87	21596.2	12902.5		6742.31	8684	6778.85	7003.58	12596.2	4445.68	5406.76	4928.93		7351.1	18259.8	7438.46	16129.6	8260.71	32035.1	15595	19001.8		54694.8	10914.4	36326.9	23146.1	19545.8	19287.7	27967.2	65077.8		147139	166438	119487	303815	976901	119773
	Resolvin E1	units/mg hepatic protein	209.057	60.9122	153.578	27.0627		41.8886	151.997	124.471	84.0422	54.4267	34.3435	42.6923	90.5188		29.3808	193.2	260.664	101.521	64	161.979	199.291	73.8294		185.298	102.114	230.455	68.7154	226.429	136.053	42.8204	265.528		333.937	288.636	11.7673	398.991	39.2732	119.93	61.3386	65.9567		6.34615	0	15.9647	101.894	88.655	55.9943
	8-iso PGF3a	units/mg hepatic protein	1223.9	0	128.895	275.294		354.895	1855.03	2439.15	566.817	1311.76	1767.83	1049.62	1335.42		0	481.6	1045.45	491.503	1344.62	241.332	851.481	962.793		768.43	1490.5	752.607	926.357	0	1867.54	2100.69	0		524.816	229.281	370.769	1364.19	416.143	2111.58	0	577.079		800.657	616.323	0	365.915	0	2678.12
	DHA	units/mg hepatic protein	6.96855e+06	4.61637e+06	5.58424e+06	6.09412e+06		6.66551e+06	6.74556e+06	4.89418e+06	6.66063e+06	4.45283e+06	7.74783e+06	6.24615e+06	6.28354e+06		2.25885e+06	2346400	2.59659e+06	2.33676e+06	3.65385e+06	2.63058e+06	3.38173e+06	3.35201e+06		5.46022e+06	2.89675e+06	3.92657e+06	3.47176e+06	2.65286e+06	6.80702e+06	3.41819e+06	5.49689e+06		3.31858e+06	4.88478e+06	2.56731e+06	4.46687e+06	2.98358e+06	4.01754e+06	4.21858e+06	2.17816e+06		4.72795e+06	2.97445e+06	2.48782e+06	1.0181e+06	2.59006e+06	2.95455e+06
	7,8-EpDPA	units/mg hepatic protein	3313.21	1936.49	1746.38	329.765		2125.91	1000.74	1118.39	1822.32	433.091	759.13	559.231	990.161		426.538	136.24	40.4283	319.231	0	170.275	763.872	165.426		143.315	226.991	365.123	567.829	754.286	1639.47	196.739	859.361		34.4735	2826.11	596.731	231.066	667.715	962.456	1232.11	357.674		1193.25	245.881	519.231	643.832	935.38	508.239
	10,11-EpDPA	units/mg hepatic protein	5084.91	2305.63	3745.92	4486.27		4555.52	5846.89	3442.46	5206.64	2641.22	4174.78	2767.31	3778.18		1202.31	989.6	1649.48	1578.26	2187.69	2036.09	2119.32	1655.1		3128.7	1202.51	2503.13	609.635	963.214	4592.11	1885.87	3640.64		1872.9	2738.9	1439.23	3060.11	1587.35	2195.09	2731.22	1103.79		4418.39	1860.03	1323.72	912.281	1818.42	2479.55
	13,14-EpDPA	units/mg hepatic protein	485.786	475.277	972.373	427.059		531.304	813.979	356.151	555.958	576.778	1230.87	759.231	974.508		258.077	246.76	121.066	307.245	625	612.723	550.688	534.699		1060.81	80.3922	160.909	414.175	54.5	297.719	145.051	511.535		104.863	56.6596	516.731	51.6455	362.683	53.6491	543.61	304.158		459.381	212.052	158.814	123.865	227.018	343.182
	16,17-EpDPA	units/mg hepatic protein	947.799	954.39	1436.14	1377.25		1416.12	1369.45	1268.52	1909.5	829.898	1082.17	2125.77	1827.82		728.846	300.4	1064.69	336.091	850.385	930.06	2161.45	498.328		1560.18	1007.35	1075.09	466.224	528.571	2789.91	594.108	2266.19		439.302	1095.14	532.115	1721.37	857.093	993.684	920.612	130.73		1312.38	427.155	888.462	528.822	764.62	481.534
	19,20-EpDPA	units/mg hepatic protein	3063.52	2921.14	3530.34	4423.53		4707.71	4630.18	3862.43	4639.52	2181.42	4726.09	2784.23	7164.58		1099.23	1490.8	1752.62	138.551	2458.08	1795.39	2444.72	2077.34		3291.55	2566.48	1789.32	1553.43	1955.71	3209.65	1419.91	2077.64		1097.59	3934.46	1672.88	2168.49	2182.39	1339.3	1607.69	1778.57		4317.07	1323.04	281.282	1062.66	1282.46	1309.09
	7,8-DiHDPA	units/mg hepatic protein	2408.18	2391.3	2474.18	3403.14		2314.08	3478.18	2407.74	2148.72	1817.42	4352.17	2753.46	3547.85		159.962	129.64	543.269	1006.26	724.615	1561.38	1248.23	706.94		1366.93	562.194	1288.28	1042.08	1117.5	3260.53	1161.04	953.416		136.854	186.522	373.269	1461.61	334.801	319.474	204.486	179.243		972.795	839.436	117.756	64.049	925.731	1201.42
	10,11-DiHDPA	units/mg hepatic protein	25364.8	11568.6	17971	17525.5		18267	21534.8	18349.9	16865.8	9570.39	25869.6	15400	19342.6		4792.31	3434.8	3716.35	2803.67	7923.08	6577.38	6570.71	2875.84		9704.29	4558.82	5882.35	4908.64	4939.29	22811.4	5906.75	6557.23		5375.59	6506.34	5544.23	11399.7	5779.18	6196.49	7792.81	2783.64		6425.89	6338.67	4705.13	1862.71	5909.36	14724.4
	13,14-DiHDPA	units/mg hepatic protein	26503.1	17506.4	31408.5	23219.6		32421.3	36575.4	32529.8	35233.8	20104.5	46434.8	32861.5	32392.7		7603.85	5184	7919.58	6551.88	16388.5	14244.8	15677.9	7228.26		25647.6	12242.6	16762.6	11586.4	10175	57894.7	12079.5	16144.6		14587.5	17986.3	14344.2	22430.9	14772.9	16164.9	19861.2	7379.99		19474.7	15404.3	10487.2	3778.89	9690.06	30085.2
	16,17-DiHDPA	units/mg hepatic protein	18056.6	13674.3	18224.6	21102		27506.1	25858	29232.8	28156.9	15239.5	35508.7	24334.6	35080.5		6842.31	7976	12661.7	10630.6	17334.6	15256.7	18272.8	10756.7		25435.2	15879.3	16086.8	16971.2	14707.1	40605.3	13332.4	19986.7		13487.6	19608.9	12646.2	20320.3	15345.9	15856.1	17461.7	8343.48		20656.7	14366.9	12179.5	4636.59	11280.7	17204.5
	19,20-DiHDPA	units/mg hepatic protein	20484.3	15328.2	19837	17098		27952.3	28361.7	33498.7	28657.6	16261.2	40104.3	27888.5	42325.6		8807.69	8740	10166.1	9937.39	19276.9	15982.1	18277	10175.6		20124.9	15854.8	17417.6	17873.8	14260.7	36657.9	12219.7	15581.2		14406.4	24307.6	12890.4	18674.9	15122.3	17136.8	17782.1	12596.3		25248.6	17006.1	13974.4	5004.18	12652	18647.7
	Resolvin D1	units/mg hepatic protein	2212.58	416.667	878.623	1295.69		1179.18	7207.84	773.148	1954.45	866.183	1220	191.231	3471.38		4542.31	1100.8	1558.57	420.036	1038.46	1669.27	5982.48	213.838		940.441	6550.25	2107.63	553.156	912.5	2080.7	0	547.028		874.581	2734.14	228.654	0	1001.05	979.298	14382.3	112.61		1745.31	98.0931	3125	494.57	2132.16	2059.94
	17(R)-Resolvin D1	units/mg hepatic protein	761.635	272.293	0	292.667		803.182	289.09	73.2474	0	0	485.217	528.077	849.732		235.308	235.44	842.22	2760.29	659.231	329.762	332.916	650.502		417.743	836.397	982.478	680.233	271.607	169.605	0	2832.3		1125.75	0	151.788	874.945	301.607	2106.32	2773.58	3095.67		0	950.801	0	1921.47	420.76	805.966
	Resolvin D2	units/mg hepatic protein	1437.74	962.916	1733.7	3017.25		3003.8	0	505.952	801.508	41.7126	5760.87	1100	948.569		522.308	1125.6	892.92	1184.7	464.615	0	366.834	5075.25		1109.12	1583.33	1773.47	0	2716.43	2070.18	302.632	2703.64		0	1604.12	570.769	2782.36	1893.43	3339.65	961.908	2931.03		1395.87	0	1545.19	1452.24	0	292.898
	Resolvin D3	units/mg hepatic protein	947.17	825.661	733.243	682.353		188.066	849.112	202.612	49.9548	671.698	197.87	750	531.306		374.615	49.88	465.909	345.751	146.5	52.1205	0	675.167		599.75	364.277	468.919	0	87.8571	1259.21	121.625	53.3718		0	1206.66	186.635	492.76	128.791	337.86	417.586	299.391		1584.9	413.806	296.699	277.694	388.596	193.125
	Resolvin D5	units/mg hepatic protein	578.239	145.951	137.545	101.922		222.449	218.676	47.5529	235.656	462.119	713.478	150.192	102.102		187.231	185.16	762.675	224.776	0	42.4107	66.8335	53.3027		750.104	91.3297	283.897	314.23	180.571	21.5439	257.609	0		341.046	220.983	115.019	403.159	361.635	280.737	161.801	515.889		354.737	834.096	128.365	108.354	178.304	250.739
	PDX	units/mg hepatic protein	422.201	159.847	175.317	306.706		196.195	754.068	143.981	290.377	140.116	305.652	219.231	196.243		261.077	719.2	328.234	0	288.423	546.503	65.2482	347.868		369.971	334.559	289.195	242.885	292.036	440.789	170.738	328.616		121.697	190.592	49.25	130.891	284.207	125.193	213.492	349.561		267.917	251.03	237.885	728.209	0	477.841
Bile Acids Quantified by UPLC/MS/MS	αMCA	units/mg hepatic protein	7502	106056	36547	188736		183383	294522	141357	212075	150050	348767	275321	132626		10698	53955	7692	10527	39697	59652	32436	9141		33289	46700	62867	117736	42126	139003	331448	210229		13455	56975	35775	501636	32942	75324	97091	38342		53247	24711	22500	37956	29520	37230
	βMCA	units/mg hepatic protein	43081	610058	298333	917811		1296459	1812441	1036637	1227057	756743	37.5	1846666	1433931		55812	132523	56931	103699	165860	350418	141487	38321		117713	37.5	344616	688578	262419	1031809	1593562	1323074		71874	364097	249281	3024462	201753	459801	335604	255282		490479	324718	246239	480017	1495283	1675918
	γMCA	units/mg hepatic protein	1086	4332	654	6280		2288	3387	1575	2815	2797	4731	6356	3103		685	313	735	2259	814	1605	981	813		806	444	2313	2126	896	2244	37.5	2529		831	1087	1887	8887	2521	2194	3500	1889		4310	1423	990	2330	2107	37.5
	ωMCA	units/mg hepatic protein	15179	101316	37565	72175		125461	204061	143853	175852	121012	219740	203936	93600		6217	27119	11013	7393	19172	38231	19330	4341		16322	21404	28233	90812	30144	135253	244549	112708		16384	62537	36498	323134	37309	80551	59876	25974		62673	27281	20251	34875	4224	37.5
	CDCA	units/mg hepatic protein	1583	19821	3208	80408		16540	26086	6639	13562	10351	20884	28116	17492		37.5	1258	1666	4559	2748	3460	3482	37.5		3380	5063	5936	11186	4128	16404	15527	22007		651	9172	9738	87896	10596	6919	20067	3624		13745	4934	3679	5269	1884	4946
	ACA/CA	units/mg hepatic protein	103057	4800927	750997	7334678		669997	1425679	427018	702056	679154	1738533	1480252	968532		82625	288890	34131	93901	98257	234573	114500	51551		150193	164835	251654	514817	149705	541013	1240526	775177		38106	268642	153807	4000272	132549	256819	237137	144467		109988	64961	69163	95934	55050	197753
	GCA	units/mg hepatic protein	608	1323	515	3158		4348	9074	5833	13151	4822	9703	6252	5269		1804	5551	3217	7847	4953	12843	14344	9308		13143	6861	11041	12793	10682	6106	15422	20636		2621	4325	2724	15003	3222	6703	10068	8139		4313	3671	7146	2128	4554	5213
	TCA	units/mg hepatic protein	233	37.5	37.5	3187363		1537328	2885341	1881292	3395297	37.5	37.5	1988268	1876689		37.5	2487839	1126639	2226787	37.5	37.5	3041834	2109348		2525161	37.5	37.5	37.5	37.5	2299307	5014351	5867440		37.5	1984547	1352667	2924	1438504	2698083	2708910	2514838		2629041	37.5	37.5	37.5	3394348	37.5
	TLCA	units/mg hepatic protein	1989	1372	2433	6668		7561	9224	6813	13661	4925	17082	6476	6873		3124	6505	12723	9808	18207	7929	13857	4915		15294	18277	10079	17189	20294	9283	23693	26560		7546	10649	8352	19004	11477	14609	40999	12312		21438	9636	14836	9577	2527	1724
	TCDCA	units/mg hepatic protein	46202	47691	40649	235595		294489	384658	248103	496594	243090	607729	223498	37.5		293986	508691	278052	509024	422018	577307	858922	581572		577865	621266	682972	942668	1042277	738939	1241433	2256978		281436	517807	340075	575234	407413	460583	1620616	640681		883235	510392	793594	239180	312409	300382
	TαMCA/TβMCA	units/mg hepatic protein	128919	775179	37.5	2752945		1295786	2671732	1657648	2789585	2742255	4876372	2456868	1724072		1898481	4761047	1808640	2574625	1610368	4093979	4705876	2666711		3739049	2551663	2793548	37.5	37.5	3009052	6741436	9347828		1651256	2107375	1256651	37.5	2293793	2538451	3115246	2514838		3782246	3325462	674635	2134793	7694391	6504418
	TUDCA	units/mg hepatic protein	68675	80795	62522	291402		215656	357795	174057	436023	261572	546245	206418	214335		193134	324453	173341	313055	233517	370206	465242	288065		320137	218456	301265	563831	496695	275462	552050	966950		132706	269695	234015	540815	187382	273877	493194	273445		375158	208139	255444	108204	273800	215495
	TωMCA	units/mg hepatic protein	2176	5662	5760	12753		17649	28141	19114	36223	25075	33423	24131	17576		24185	32492	17610	26585	19225	41804	37902	30890		20616	15332	23882	61216	32900	24158	67360	79240		10761	22706	15692	55070	24626	53336	44332	25198		25251	22652	21756	8730	28056	22846
	DHLCA	units/mg hepatic protein	20697	16194	17590	18743		27028	18594	21426	16503	17799	14788	18759	15929		19099	15159	21188	15979	15461	21479	21934	19742		16377	16449	19923	13680	17828	17007	22895	30023		23308	19916	19705	26070	17315	21879	22961	23629		16332	21801	22252	17120	18983	19925
	LCA	units/mg hepatic protein	7271	3859	7076	6560		6480	6531	6416	5448	5380	7627	4820	6633		9227	4916	3926	5840	5434	6555	5558	7045		8014	4971	6643	8644	4675	2673	12091	7251		8509	4132	6064	13967	5990	5003	6841	11975		3212	6268	7780	6721	7804	6524
	DCA	units/mg hepatic protein	23262	428552	95439	581828		298019	401002	101469	261223	82767	407525	415317	545900		8025	11886	14418	19488	31698	22689	23193	10215		20478	39960	19531	43942	20164	218816	174196	70750		15271	62467	26656	519211	38662	67264	65100	19749		39182	44946	22252	32278	11456	8219
	UCA	units/mg hepatic protein	950	17817	3919	27367		6012	5704	5165	7496	5508	12828	11137	4880		4168	2975	1979	2727	1278	2542	2380	676		1609	2995	2213	7078	3419	3197	5724	10809		4558	7391	3712	11593	2729	3327	5609	917		4492	2784	2986	1709	28619	26585
	HDCA/UDCA	units/mg hepatic protein	224	36969	10659	101381		60411	73549	28898	42340	30719	70435	96319	68627		93	2724	2900	2575	3995	5936	3142	1894		2731	6130	7935	27077	6792	23368	47694	45175		2163	21512	10401	206879	8176	19891	21628	5441		14398	8058	3190	5741	10535	14180
	NDCA	units/mg hepatic protein	3720	6042	7097	14424		8937	9491	21276	15616	24759	13089	11915	8605		8184	10992	7575	11830	10250	36195	7724	5187		19381	15529	6036	17529	20135	7863	15007	13324		22270	28426	40797	44580	59759	109457	69292	20987		26584	16925	18269	9287	10497	37.5
	7-KCDCA	units/mg hepatic protein	779	1309	700	3360		4701	6719	3041	2641	2118	8079	3200	2725		322	616	1351	1226	277	903	1293	349		881	2828	1486	3433	369	3146	4227	2236		946	238	532	7625	1024	875	1105	1666		984	804	574	681	876	1965
	DHCA/MCA	units/mg hepatic protein	3363	10577	7952	11710		15291	16652	6946	17255	5808	24730	15678	22356		1534	37.5	1199	2106	2235	2765	3540	2006		3931	255	2931	6922	2452	5935	12365	6613		529	2099	1972	22098	2645	7473	9636	2119		7668	5339	3259	3569	317	152
	12-KCDCA/7-KDCA	units/mg hepatic protein	11235	258022	29955	403505		12694	11941	9177	14764	9332	35694	11318	16139		2278	5642	1202	2141	1428	6046	2440	652		2307	763	1228	3366	2238	4421	5575	7325		4035	10012	9843	10598	1672	2626	7192	4916		4610	2737	2985	4082	3961	1740
	THCA	units/mg hepatic protein	12051	22843	37.5	35242		48039	29064	28764	40371	29321	20278	36773	76862		37.5	405	37.5	1180	2390	3821	1175	37.5		1780	2684	13879	494	37.5	52963	15362	6948		1597	12546	5460	33741	4110	8395	6985	2944		10681	2430	37.5	911	2567	37.5
Glutathion quantified by	Glutathione	units/mg hepatic protein	30308.6	12421.2	9106.09	7830.01		1262.14	1487.3	983.799	1034.79	3109.36	1649.31	2672.67	3492.34		33088.6	22569.3	55123.2	42870.8	5111.98	20872.3	23135.5	40947.4		16568.8	17737.3	12900.1	26690.6	4514.55	8341.38	30912.6	25915.6		39590.1	31570.8	29884	17406.7	19324.5	19373.8	17226.7	29464.6		24969	26531.4	24605.5	23088.1	32340.8	5701.45
LC/MS	Oxidized glutathione	units/mg hepatic protein	55977.1	46969.2	54141.5	38133.1		10727.6	11477.9	9198.44	6638.43	16671	10692.6	25643.8	13089.7		24696.3	18089.6	26007.4	17642	8808.68	14631.9	11596.8	19610.8		7175.31	10237.3	15971.5	10821.4	12042.6	14152.5	14600.5	9077.15		46107.9	27038.7	39759.5	26492.5	38562.6	17119	8536.17	33732.9		40651.4	30979.4	17063	17651.3	32431.8	13409.2
	GSH/GSSG	units/mg hepatic protein	0.541446	0.264454	0.168191	0.205334		0.117654	0.12958	0.106953	0.155878	0.186514	0.154248	0.104223	0.2668		1.33982	1.24764	2.11952	2.43004	0.580334	1.42649	1.995	2.08801		2.30914	1.73261	0.807698	2.46648	0.374882	0.589391	2.11723	2.85504		0.858639	1.16762	0.751619	0.657042	0.501121	1.13171	2.01808	0.873467		0.614222	0.856419	1.44204	1.30801	0.997193	0.42519
[truncated: 50 more columns]
