# Supplementary material for: Time course of western diet (WD) induced nonalcoholic steatohepatitis (NASH) in female and male Ldlr-/- mice
Source: PLoS One. 2023 Oct 11;18(10):e0292432. doi: 10.1371/journal.pone.0292432 (PMC10566735; doi:10.1371/journal.pone.0292432)
Supplement: S3 Table — (XLSX) [file pone.0292432.s004.xlsx]

## Sheet: Male
S3 Table: All Male Data		Animal ID	751	752	753	754		759	760	761	762	763	764	765	766		767	768	769	770	771	772	773	774		775	776	777	778	779	780	781	782		783	785	786	796	797	798	799	800		787	788	789	790	792	793
		Code for Tukey's post hoc test	A	A	A	A		B	B	B	B	B	B	B	B		C	C	C	C	C	C	C	C		D	D	D	D	D	D	D	D		E	E	E	E	E	E	E	E		F	F	F	F	F	F
		Diet/Time	LFD1wk	LFD1wk	LFD1wk	LFD1wk		WD1wk	WD1wk	WD1wk	WD1wk	WD1wk	WD1wk	WD1wk	WD1wk		WD4wk	WD4wk	WD4wk	WD4wk	WD4wk	WD4wk	WD4wk	WD4wk		WD8wk	WD8wk	WD8wk	WD8wk	WD8wk	WD8wk	WD8wk	WD8wk		WD20wk	WD20wk	WD20wk	WD20wk	WD20wk	WD20wk	WD20wk	WD20wk		WD40wk	WD40wk	WD40wk	WD40wk	WD40wk	WD40wk
	Marker
Features/Markers		Units
Anthropometric	Initial BW	gram	20.9	20.3	19.4	18.7		18.9	21.1	19.3	19	18.5	19.3	20	18.9		18.7	19.2	20.8	19.9	19.2	20.8	20.4	19.2		21.4	20.98	20.8	20.1	20.9	20.8	18.6	20.4		18.8	22.5	23.2	19.6	18.8	18.1	17.5	20.6		20.4	19.2	21.6	20.6	20.3	20.4
	Final BW	gram	21.5	20.9	20.4	19.3		20.2	21.7	20.7	24	20.7	20.2	22.6	21.3		26.7	25.1	31.5	27.4	26.6	26.6	26.4	24.9		33.5	30.1	31	31.5	32.3	32.1	24.6	31.7		44.8	29.8	49.8	43.5	46.4	33.9	33.6	34.7		42.3	54.3	47.95	40.8	38.5	39.6
	Euthan BW	gram	19.9	19.3	18.6	17.7		22.4	19.4	19.3	20.5	19.1	21.5	19.4	18.3		25.8	27.2	27	31.4	27.2	27	27.2	25.6		30	31.7	27.8	29.4	30.4	23	30.15	30.16		43.6	48.1	37.1	44.6	32.9	32.7	32.02	41.5		40.01	46	51.75	33.6	35.41	35.19
	%Change BW		102.871	102.956	105.155	103.209		106.878	102.844	107.254	126.316	111.892	104.663	113	112.698		142.781	130.729	151.442	137.688	138.542	127.885	129.412	129.688		156.542	143.47	149.038	156.716	154.545	154.327	132.258	155.392		238.298	132.444	214.655	221.939	246.809	187.293	192	168.447		207.353	282.812	221.991	198.058	189.655	194.118
	Liver Wt	gram	0.85	0.89	0.84	0.74		0.9	0.85	0.86	0.84	0.9	1	0.88	0.77		1.33	1	1.08	1.32	1.11	1.04	1.05	1.02		1.16	1.26	1.16	1.11	1.14	0.82	1.19	1.24		2.04	3.07	1.69	2.66	1.4	1.54	1.33	1.72		1.8	2.76	4.14	2.05	1.59	1.58
	LW%BW		4.27136	4.6114	4.51613	4.18079		4.01786	4.38144	4.45596	4.09756	4.71204	4.65116	4.53608	4.20765		5.15504	3.67647	4	4.20382	4.08088	3.85185	3.86029	3.98437		3.86667	3.97476	4.17266	3.77551	3.75	3.56522	3.94693	4.11141		4.6789	6.38254	4.55526	5.96413	4.25532	4.70948	4.15365	4.14458		4.49888	6	8	6.10119	4.49026	4.48991
Histology Scoring	MIS Score	MIS Score	3	3	3	3		2	2	2	2	3	3	3	3		0	1	0	2	0	2	0	0		2	3	2	1	1	1	1	3		1	1	2	1	1	3	2	3		1	1	1	1	2	2
	MAS Score	MAS Score	0	0	0	0		0	0	0	0	0	0	0	0		0	0	0	0	0	0	0	0		0	1	0	0	0	0	1	0		2	3	0	3	3	1	0	1		2	3	3	1	1	1
	Inflammation Foci	Inflammation Foci	4	6	9	4		27	17	20	14	11	13	44	2		18	21	13	32	37	37	25	22		17	12	24	31	47	12	17	17		7	16	2	6	12	12	9	4		11	9	7	2	1	5
	Inflammation Score	Inflammation Score	0	2	2	2		2	1	2	3	3	3	1	3		0	3	2	3	1	2	0	0		0	2	1	3	1	3	3	1		3	3	3	3	3	3	3	3		2	3	3	3	3	3
	Fibrosis Grade	Fibrosis Grade	0	0	0	0		0	0	0	0	0	0	1	0		0	0	0	0	0	0	0	0		1	1	0	0	1	1	1	0		0	1	0	0	0	1	0	1		3	3	3	3	0	1
Hepatic Lipids	Hepatic Total Cholesterol	μg/g Hepatic protein	7.19752	12.9897	8.49133	6.72422		7.8105	13.3803	12.999	14.8729	13.0544	15.3736	16.3458	16.0666		6.19892	10.4455	10.3005	15.5801	11.2204	14.2152	13.2364	22.8068		7.16557	16.1972	13.2585	15.493	17.5757	17.007	19.1629	15.3072		16.5571	14.713	20.0987	22.6246	24.6134	22.5281	22.7551	22.9967		11.4493	25.5385	19.405	19.9531	15.6587	29.3523
	Hepatic Free Cholesterol	μg/g Hepatic protein	5.91014	8.7028	7.9638	6.90702		6.31016	8.97059	9.65155	14.6356	11.9813	12.9944	11.9158	12.5474		7.51634	9.05642	9.72621	12.8852	9.82583	10.7322	11.4927	12.7407		8.35457	11.0598	10.618	12.605	14.9687	16.6412	17.0229	14.7684		14.732	13.9067	18.7634	21.1889	19.3656	17.444	20.8551	21.2407		16.7362	18.6851	12.0109	14.8284	15.8824	24.5178
	Hepatic Total Triglyceride	μg/g Hepatic protein	24.0896	42.631	26.4423	42.3387		19.3182	31.25	30.6728	36.6156	44.3408	51.9774	42.8612	48.1099		15.9722	28.1633	18.5484	20.878	16.0615	40.6382	15.457	21.917		24.8416	53.9062	29.1139	26.7857	41.6722	26.5938	47.5792	39.4918		67.8819	51.8302	38.823	87.0866	68.3517	50.349	41.0213	68.4407		48.0847	117.463	62.2591	43.6198	76.9301	119.301
Plasma markers	Free Cholesterol (F Chol)	mg/DL	57.2344	77.2665	55.8036	75.8356		82.9899	98.7294	110.176	101.591	84.4208	125.916	125.916	137.363		40.0641	40.0641	37.2024	54.3727	55.8036	47.2184	18.6012	44.3567		88.7134	123.054	114.469	90.1442	77.2665	105.884	133.07	77.2665		486.493	424.966	143.086	532.28	336.252	309.066	366.3	71.543		218.922	331.96	339.114	134.501	155.964	250.401
	Total Cholesterol (T Chol)	mg/DL	148.814	276.827	280.027	337.632		619.259	532.851	564.854	608.058	488.047	569.655	598.457	680.065		416.04	787.276	731.27	758.473	630.461	518.45	614.459	473.645		334.432	411.239	368.035	320.031	371.236	320.031	366.435	275.226		1448.14	1585.75	438.442	1577.75	1224.12	1057.7	1353.73	1374.53		748.872	1240.12	1488.14	480.046	649.662	1097.71
	Triacylglycerides )TAG)	mg/DL	238.302	225.303	69.3241	203.64		147.314	164.645	268.631	203.64	424.61	515.598	368.284	238.302		472.27	242.634	181.976	164.645	233.969	147.314	168.977	147.314		12.9983	177.643	190.641	194.974	77.9896	43.3276	77.9896	177.643		272.964	528.596	108.319	415.945	190.641	181.976	125.65	342.288		142.981	333.622	324.957	151.646	194.974	385.615
	Nonesterified fatty acids (NEFA)	mEq/ml	31.25	43.4524	36.0119	32.4405		20.2381	24.4048	23.8095	29.7619	29.4643	31.8452	27.381	31.8452		13.0952	23.2143	19.3452	28.5714	22.0238	16.369	12.7976	8.92857		11.6071	34.5238	25.5952	27.0833	16.369	36.3095	16.369	17.5595		31.5476	34.8214	19.0476	26.4881	22.9167	24.4048	25.5952	20.8333		17.8571	18.75	18.4524	18.75	19.0476	15.7738
	β-Hydroxyputyrate (βHB)	mM	1.21603	1.16997	1.42331	1.55228		0.750806	0.796868	1.02257	0.976509	1.5707	1.345	1.15154	1.50161		0.290189	0.967296	0.718563	1.21603	0.736988	0.695532	0.515891	0.548135		0.317826	0.953478	0.792262	0.640258	0.709351	0.870567	0.778443	0.912022		1.05481	1.80101	0.769231	1.69507	0.875173	1.00415	0.935053	1.51082		1.07784	1.65362	2.37218	0.884385	1.59374	1.65362
	Glucose	mg/DL	70.9904	38.5627	64.8554	104.294		328.659	121.823	92.901	126.205	42.9448	45.5741	128.834	70.9904		400.526	388.256	556.529	503.944	529.36	485.539	745.837	539.877		215.6	180.543	162.138	304.996	432.954	456.617	445.223	216.477		257.669	388.256	186.678	298.861	188.431	177.914	194.566	309.378		207.713	205.96	342.682	198.072	156.88	159.509
	Insulin	ng/L	0.50631	0.275826	0.253155	0.230484		0.419406	0.298496	0.279604	0.43452	0.113353	0.234263	0.296607	0.377843		0.94083	0.921938	0.479861	0.978614	1.25444	0.823698	0.899897	0.683896		0.81992	0.423184	0.268269	0.464747	0.287161	0.657447	0.486788	0.823698		0.846369	1.90055	0.510088	1.43203	1.21288	1.01829	1.04285	1.02136		0.464747	0.86904	0.918159	0.544094	0.804806	0.3854
	HOMA-IR		2.54803	0.754034	1.16392	1.70409		9.77169	2.57785	1.84142	3.88755	0.34509	0.756851	2.70896	1.90152		26.7135	25.3752	18.9318	34.9609	47.075	28.3519	47.5802	26.1743		12.5317	5.41628	3.08351	10.0485	8.81366	21.2815	15.3641	12.6406		15.4601	52.3103	6.75039	30.3396	16.2016	12.8431	14.3839	22.4004		6.84335	12.6885	22.3048	7.63988	8.95052	4.358
	Alanine aminotransferase (ALT)	Units/L	20.009	21.5481	26.1656	27.1275		33.0918	21.1633	32.5146	8.85012	14.4295	53.4855	61.9508	9.6197		0.769576	11.5436	25.0112	24.2416	29.2439	26.5504	36.5548	2.88591		31.1678	30.2058	6.15661	13.4676	12.3132	63.2976	9.81209	10.5817		63.8748	46.5593	32.1298	46.9441	58.103	59.6421	38.2864	66.7607		69.839	104.47	75.6108	16.5459	14.2372	62.1432
	Asparate aminotransferase (AST)	Units/L	21.7897	12.1378	22.5133	20.6926		8.76489	11.9744	6.72247	10.6206	9.8036	16.9929	9.06833	15.8375		8.40309	3.68802	4.24823	2.54427	19.2921	9.50016	10.4922	14.4603		46.147	6.69913	8.22802	0.49018	22.1748	7.39939	23.2952	23.5053		11.671	56.5925	29.2941	15.6624	16.5261	27.17	7.29435	59.4518		25.2326	37.5688	59.8253	39.1327	16.9579	24.8241
	Tumor necrosis factor α (TNFα)	pg/ml	2.52066	1.47039	2.41564	2.83575		2.94077	3.99105	6.51172	6.40669	6.51172	1.78547	2.36312	1.99553		19.4301	8.7173	3.67597	8.82232	3.15083	1.99553	7.63201	4.20111		5.04133	6.61674	9.03238	6.93183	3.57094	3.25586	5.74151	4.83127		4.62122	8.19216	7.14188	13.7586	8.61227	7.29942	7.29942	11.238		4.09608	1.99553	9.45249	4.20111	2.52066	3.57094
	Osteopontin (Opn)	ng/ml	5.70985	6.0512	5.52366	4.28239		3.36695	4.59271	4.91854	4.56168	8.92164	5.77192	6.346	5.18231		4.56168	3.07215	7.68037	2.99457	3.52211	3.78588	4.56168	3.63072		5.1668	3.7083	4.06517	4.31342	4.71683	1.47401	8.76649	3.0256		4.54616	6.47013	10.8766	6.64081	7.58728	4.65477	6.5322	6.59814		3.94104	2.80838	24.7789	11.4507	4.06517	5.19783
	Toll-like receptor 2 agonist (TLR2 Ag)	Units/ml	135.98	169.976	271.961	258.363		149.578	217.569	258.363	210.77	129.181	455.534	122.382	169.976		577.917	441.936	530.324	312.755	897.471	258.363	741.093	319.554		129.181	122.382	197.172	339.951	169.976	305.956	156.377	244.765		1502.58	2012.51	523.525	1339.41	781.887	788.686	605.113	836.28		271.961	435.137	394.343	360.348	33.9951	469.132
	Toll-like receptor 4 agonist (TLR4 Ag)	Units/ml	129.771	129.771	117.048	111.959		27.9898	50.8906	12.7226	25.4453	33.0789	106.87	114.504	86.514		292.621	185.751	287.532	208.651	442.748	206.107	455.471	218.83		150.127	63.6132	68.7023	45.8015	7.63359	89.0585	267.176	58.5242		366.412	468.193	142.494	440.204	101.781	109.415	363.868	170.483		781.17	1068.7	1178.12	903.308	964.377	1307.89
	Fibroblast growth factor-21 ( FGF21)	μg/ml	2.14659	4.39954	5.66622	7.22297		0.928254	2.31096	1.74048	3.61632	5.31812	3.1812	2.84922	6.98124		0.261071	3.20054	1.14098	0.889576	0.377103	2.01122	1.29408	0.290079		5.8596	10.4719	5.95629	2.06923	3.84839	1.54709	4.95874	5.54051		5.41481	4.91201	11.1681	4.23516	7.80313	4.86946	2.87178	4.057		12.2413	12.8699	10.1721	5.80159	8.68304	8.39296
qRTPCR mRNA Quantitation	Acot1	Delta Ct	0.255121	0.525399	0.520489	0.759692		0.162087	0.13868	0.192475	0.330316	0.479717	0.577965	0.329917	0.353286		0.00802268	0.125522	0.0185169	0.0567421	0.026241	0.0862311	0.0113885	0.0213181		0.481963	0.650507	0.339869	0.182641	0.334718	0.242597	0.162868	0.210383		0.0869463	0.0569052	0.0589357	0.0717976	0.211136	0.187421	0.140571	0.112909		0.125027	0.0703018	0.0343355	0.0679343	0.247101	0.297733
	Acsl1	Delta Ct	0.417813	0.622765	0.853776	0.872326		0.682818	0.435609	0.625595	0.363675	0.86267	1.07986	0.65762	0.424577		0.180205	0.578979	0.171369	0.188957	0.214059	0.234835	0.164157	0.280967		0.367239	0.672638	0.371291	0.561319	0.439366	0.482693	0.336955	0.566362		0.55438	0.241392	0.188707	0.135384	0.509261	0.607092	0.360946	0.162836		0.265683	0.103217	0.0945581	0.16261	0.12514	0.58474
	Ascl3	Delta Ct	0.00511109	0.0060977	0.0113909	0.0160384		0.00419642	0.00759787	0.00652123	0.00613207	0.0123376	0.00780449	0.0074776	0.00746936		0.0194689	0.00549631	0.00527935	0.00602358	0.00815661	0.00493388	0.00629155	0.00598809		0.00230596	0.00259781	0.00277172	0.00274157	0.00413576	0.00497162	0.00301286	0.00245825		0.00359491	0.0044512	0.00634445	0.0052785	0.00600222	0.0033009	0.00522247	0.00172569		0.00371129	0.00393368	0.00298729	0.00640683	0.0046179	0.00482705
	Ascl4	Delta Ct	0.0450668	0.0170918	0.0161661	0.0129094		0.0156014	0.0175557	0.0222948	0.0225242	0.0394785	0.0301294	0.042161	0.0391626		0.019429	0.0165188	0.0108575	0.0181006	0.018085	0.0124926	0.0216848	0.023623		0.0126711	0.00149414	0.00490996	0.00233428	0.00253058	0.00152331	0.00485166	0.00227459		0.0135253	0.0128048	0.00754345	0.0140547	0.0146679	0.0133696	0.00595243	0.0126785		0.0110166	0.0138707	0.013022	0.0189889	0.00885426	0.0153764
	Aox	Delta Ct	0.00145152	0.00156476	0.00185596	0.00138597		0.000981174	0.00102863	0.00129801	0.00116987	0.00155618	0.00239516	0.00152059	0.0011843		0.000440652	0.000698706	0.000479719	0.000732685	0.000775919	0.000852006	0.000515525	0.000697641		0.000961292	0.000994765	0.00135178	0.000650323	0.00168652	0.00118239	0.000948857	0.000931091		0.0010873	0.000702085	0.00132522	0.00106785	0.00104143	0.0011319	0.000935694	0.000801784		0.00120383	0.000734526	0.000657296	0.000778614	0.00108566	0.00113663
	Bcl2	Delta Ct	0.000667533	0.000913777	0.000506242	0.000718803		0.000960605	0.000684364	0.000783125	0.000762595	0.000956982	0.000691196	0.000871378	0.000637277		0.000600107	0.000663445	0.000611046	0.000673467	0.000520897	0.000654687	0.000504956	0.000564189		0.000496825	0.000548496	0.000405614	0.00072423	0.000374265	0.00115394	0.00141683	0.00076557		0.000935293	0.00117958	0.000917665	0.000976698	0.00215556	0.00162237	0.0012639	0.00103838		0.000727224	0.000897391	0.00095222	0.00133381	0.000656229	0.00111321
	beta Klotho	Delta Ct	0.0147149	0.0185908	0.0213272	0.0242985		0.0209306	0.0155191	0.0186297	0.0267022	0.0291629	0.0268898	0.0267163	0.0330524		0.00663794	0.0103611	0.00657091	0.0116316	0.0106178	0.0117898	0.0128347	0.0112285		0.0135976	0.00696569	0.0106186	0.0113901	0.0109434	0.0134543	0.00749726	0.00618782		0.00853627	0.00672247	0.0143435	0.00986005	0.0128673	0.0121768	0.00824639	0.00404502		0.00792593	0.00647724	0.00494543	0.015419	0.011481	0.0110438
	Casp1	Delta Ct	0.0019324	0.00293207	0.0033732	0.00311581		0.00483138	0.00472161	0.00433898	0.00476277	0.00475401	0.0056729	0.0058488	0.00427367		0.00305724	0.00413016	0.00402546	0.00509495	0.00360789	0.00452673	0.00424541	0.0036141		0.00426965	0.00475847	0.00274567	0.00548348	0.00400144	0.00497717	0.00892207	0.00406181		0.00756955	0.00736858	0.00836607	0.00786231	0.0135104	0.00855127	0.00737669	0.00685158		0.0044422	0.0080061	0.0113873	0.0139579	0.00727974	0.00615327
	Ccl22	Delta Ct	0.000154415	0.000190002	0.000349209	0.000157579		0.000623723	0.000244519	0.000456562	0.00023609	0.000466729	0.000643815	0.000492735	0.000259474		0.000145092	0.000570154	0.000271162	0.000711237	0.000154635	0.000246766	0.000133137	0.000225265		0.000150439	0.000525164	0.000194308	0.000853497	0.000132268	0.000513188	0.000818951	0.000344775		0.00205748	0.00172251	0.000449706	0.000863986	0.00174683	0.00192415	0.00210024	0.00187768		0.000998863	0.00116344	0.000922881	0.000884076	0.000207169	0.00236936
	Cd133	Delta Ct	0.000115333	0.000110931	9.31726e-05	8.38913e-05		7.65632e-05	4.13358e-05	5.0349e-05	6.40092e-05	8.62311e-05	9.08025e-05	8.42908e-05	0.000121135		2.95636e-05	5.30814e-05	5.78519e-05	5.67645e-05	7.66625e-05	8.63011e-05	8.84491e-05	0.000135772		5.62678e-05	1.36763e-05	2.71908e-05	1.93259e-05	2.30474e-05	2.76248e-05	6.01567e-05	2.24791e-05		4.27949e-05	4.97341e-05	6.36521e-05	5.48685e-05	8.01036e-05	7.25798e-05	3.7953e-05	5.15368e-05		4.3117e-05	6.33976e-05	5.1506e-05	0.00015258	5.53142e-05	9.74633e-05
	Cd14	Delta Ct	0.00267729	0.00251118	0.00452446	0.00328485		0.0056108	0.00398452	0.00543355	0.00420229	0.00431434	0.00631641	0.00613812	0.00606124		0.00390662	0.00521336	0.00408768	0.00720979	0.00444851	0.00612011	0.00437429	0.00458663		0.00462281	0.00470748	0.002983	0.00473164	0.00405315	0.00795872	0.00863495	0.00585949		0.0176069	0.0334087	0.0155826	0.0210846	0.012692	0.010056	0.0107587	0.0170666		0.00758831	0.0212095	0.017995	0.0218447	0.00850709	0.0141249
	Cd20	Delta Ct	0.00207919	0.0011947	0.000423705	0.000672818		0.00263429	0.00214114	0.000914677	0.00180133	0.00324711	0.00183736	0.00325101	0.00157871		0.00210494	0.0025045	0.00175002	0.00165856	0.00186739	0.00218006	0.0022274	0.00176353		0.00260457	0.00189505	0.00107912	0.00149634	0.00259348	0.00217008	0.00377623	0.00198311		0.00220318	0.00155049	0.00198801	0.0023699	0.00446575	0.00232664	0.00321642	0.00167288		0.00114792	0.0012928	0.00281763	0.00365168	0.0046657	0.00228011
	Cd24	Delta Ct	0.0020939	0.00212506	0.000741645	0.00219378		0.00487181	0.00391747	0.0021015	0.00286242	0.00396813	0.00327917	0.00413019	0.00349214		0.00332978	0.00263385	0.00253465	0.00268181	0.00241348	0.00291944	0.00220056	0.00443691		0.00185103	0.00304025	0.00290408	0.00170153	0.00159164	0.00202717	0.00397677	0.00226501		0.00452946	0.0171312	0.00888818	0.00465101	0.00630443	0.00557092	0.00355057	0.00232155		0.003618	0.0129662	0.0088153	0.012938	0.00371031	0.00804494
	Cd3	Delta Ct	0.000473008	0.000549257	0.00062133	0.000527071		0.000575434	0.000278225	0.000663153	0.000342773	0.000844803	0.000792783	0.000554606	0.000240262		0.000375276	0.000571918	0.000227352	0.000225901	0.000171785	0.000330369	0.000258749	0.000255546		0.000268902	0.000939832	0.000257811	0.000979607	0.000247958	0.000625757	0.001415	0.000861426		0.00088016	0.000606488	0.000499882	0.000331827	0.00170241	0.00146968	0.00125217	0.000638625		0.000314808	0.000595375	0.000486303	0.00287803	0.00038499	0.000876681
	Cd40	Delta Ct	0.000729656	0.000872944	0.000394161	0.000830489		0.00235457	0.00162597	0.000707401	0.00111408	0.00164184	0.00160411	0.0025625	0.00163886		0.000988502	0.00253212	0.000859626	0.00216136	0.00116039	0.00159508	0.00152883	0.00151618		0.000958063	0.00204666	0.000693931	0.00201385	0.000890154	0.00147538	0.00392558	0.00160722		0.00222452	0.00452948	0.00180078	0.0024373	0.00522217	0.00426965	0.00493608	0.00279368		0.00174977	0.00226409	0.00235601	0.00436693	0.00240496	0.00364738
	Cd44	Delta Ct	0.00782231	0.00937302	0.0111723	0.0109788		0.0229347	0.010771	0.015708	0.0117445	0.0181719	0.0187869	0.0163977	0.0103552		0.00926416	0.0153864	0.00964723	0.0109242	0.00814949	0.0110917	0.00970857	0.010798		0.00978923	0.0162118	0.00673967	0.0211489	0.00727289	0.00156214	0.00291017	0.00123088		0.0455702	0.051527	0.0345671	0.0194645	0.0598308	0.0430235	0.0329565	0.0195739		0.015196	0.0185176	0.0240811	0.036363	0.0133015	0.0356714
	Cd68	Delta Ct	0.012465	0.0113474	0.00458026	0.0120457		0.0336442	0.023656	0.0118729	0.0193688	0.0205476	0.0189835	0.0287432	0.0234065		0.0192351	0.0325977	0.0186472	0.0357715	0.0162548	0.0218456	0.0193787	0.0237228		0.013044	0.0286317	0.00983939	0.0211097	0.0122472	0.0230772	0.0601035	0.0193229		0.0646234	0.0882282	0.0556014	0.0603698	0.106217	0.121607	0.0796485	0.051861		0.0372346	0.0566435	0.0709465	0.0977387	0.0487754	0.0618745
	Ces1g	Delta Ct	0.00381705	0.00284537	0.0043584	0.00582032		0.0617981	0.018516	0.00803671	0.0145275	0.0141986	0.0247688	0.0306741	0.0230207		0.0151024	0.0217753	0.00861205	0.0357616	0.023849	0.016548	0.0229892	0.0333372		0.00724955	0.00491686	0.00673445	0.0120545	0.0161649	0.0254611	0.023426	0.01012		0.0176864	0.0177288	0.00296879	0.0148979	0.0337779	0.031671	0.0191966	0.0168765		0.0212382	0.00547057	0.00700367	0.00961029	0.0116612	0.0205774
	Clec4f	Delta Ct	0.0212232	0.0224505	0.0265899	0.0251666		0.0452729	0.0413936	0.0446629	0.0445633	0.0445857	0.0598818	0.0455325	0.0374453		0.032203	0.0417169	0.0349007	0.0427187	0.0299399	0.0428646	0.0300983	0.0352539		0.0440293	0.036151	0.0268125	0.0302235	0.0383814	0.0483241	0.0529377	0.0312594		0.0639483	0.0528602	0.0895924	0.0509405	0.0413296	0.0471909	0.0447877	0.0461531		0.0359705	0.0419158	0.0998076	0.0503208	0.0460502	0.0495902
	Col1A1	Delta Ct	0.000810218	0.000839255	0.00118776	0.00103211		0.00564532	0.00272669	0.00171891	0.00161009	0.00232363	0.00115879	0.00240975	0.0024591		0.00399039	0.00195817	0.00205449	0.00325564	0.00400841	0.00166332	0.000841794	0.00395134		0.000407422	0.00130277	0.00141734	0.000874081	0.000545534	0.000795414	0.00191618	0.000987976		0.00933602	0.0348082	0.00122595	0.00771472	0.00928044	0.00603445	0.00781903	0.0132192		0.0138627	0.0178447	0.0110708	0.00733035	0.00167484	0.0132197
	Crp	Delta Ct	0.222676	0.408147	0.509885	0.491542		0.565762	0.408455	0.537895	0.516848	0.502718	0.529572	0.547512	0.491725		0.348546	0.400925	0.369591	0.563558	0.487912	0.523707	0.464621	0.481919		0.331684	0.310267	0.467029	0.387659	0.576045	0.729985	0.507535	0.289238		0.403013	0.295447	0.743265	0.405584	0.435451	0.462774	0.327445	0.286705		0.572525	0.324374	0.277999	0.659781	0.288285	0.430764
	CtsB	Delta Ct	0.0171628	0.0226731	0.0269293	0.0300068		0.0338796	0.0189167	0.0301397	0.0169689	0.0278236	0.0324999	0.0248971	0.0182881		0.0233358	0.031829	0.0177936	0.0232055	0.0194118	0.0198722	0.0177069	0.0293381		0.0166288	0.0289966	0.0147674	0.0323584	0.0169958	0.0368518	0.0410963	0.0314186		0.0625897	0.0690752	0.0424331	0.0349389	0.0710299	0.0631292	0.0618483	0.0486792		0.0418241	0.036931	0.0484953	0.0725016	0.0194589	0.0526224
	CtsS	Delta Ct	0.0411861	0.0444808	0.0490685	0.0431795		0.077908	0.039662	0.0567264	0.0348284	0.0369995	0.0595411	0.0905204	0.114504		0.0474409	0.0348776	0.0410741	0.0502882	0.0238458	0.0393217	0.0681177	0.0788334		0.0639673	0.043325	0.0332523	0.0417685	0.0227012	0.05529	0.212402	0.0834865		0.156795	0.150591	0.0914649	0.0703669	0.185163	0.263892	0.23112	0.180401		0.106893	0.116139	0.195685	0.107412	0.0389348	0.0882935
	Cxcl14	Delta Ct	0.000510259	0.000368963	8.43024e-05	0.000439203		0.00135071	0.00109696	0.000381552	0.000310123	0.000402263	0.000390913	0.000440689	0.000658576		0.00213527	0.00141583	0.000953982	0.00115771	0.0011364	0.000706795	0.000879564	0.0021804		0.000726131	0.00105562	0.000745856	0.00084206	0.000981718	0.000689818	0.00182001	0.000525087		0.00421601	0.00813734	0.0128294	0.00345753	0.00557614	0.00491715	0.00198457	0.00496391		0.00475064	0.00789674	0.00575217	0.0425998	0.00117155	0.00521755
	Cybb	Delta Ct	0.0042695	0.00638064	0.00708735	0.00589749		0.016163	0.0134596	0.00583672	0.00833273	0.0153981	0.0102853	0.0169303	0.014942		0.0105268	0.0162928	0.00964003	0.0214871	0.0109269	0.0131048	0.0132345	0.0136261		0.00763723	0.013588	0.00465931	0.01234	0.00715492	0.0141662	0.0365932	0.00958338		0.0273928	0.0381018	0.0204433	0.024161	0.0621307	0.0496969	0.0388761	0.0175087		0.0182063	0.0209527	0.0216208	0.0484377	0.0201747	0.0343681
	Cyp2C29	Delta Ct	0.537865	0.705934	0.819584	0.796345		1.93634	0.963887	0.879759	1.4099	0.812329	0.959971	0.711221	0.802302		2.07558	1.77746	2.8566	2.79827	2.6097	2.43105	2.03407	2.81414		1.11807	0.777209	1.24076	2.18415	1.54081	2.55878	1.88452	1.17847		1.00316	0.129774	1.06237	0.796172	0.989048	0.829136	1.87045	0.881309		0.72468	0.223245	0.229658	0.547964	0.876921	0.444832
	Cyp2C37	Delta Ct	0.165028	0.148077	0.280399	0.365042		0.304466	0.267545	0.400753	0.369141	0.453577	0.439271	0.379458	0.296586		0.125433	0.313299	0.23905	0.248496	0.244693	0.305453	0.213666	0.23667		0.356175	0.287129	0.39184	0.290501	0.492598	0.688049	0.363676	0.287974		0.194918	0.0464787	0.281083	0.187166	0.350771	0.440688	0.51585	0.203134		0.250541	0.0552332	0.0345442	0.102012	0.445008	0.314153
	Cyp2c38	Delta Ct	0.000314743	0.000375663	0.000316974	0.000272526		0.000420538	0.000355168	0.000403472	0.000378894	0.000497483	0.000432033	0.000269425	0.000396696		0.000193723	0.000274929	0.000337516	0.000280302	0.000300812	0.000244634	0.000264658	0.000342749		0.000253731	0.000172507	0.000191505	0.000167263	0.00017481	0.000124767	0.000183112	0.000110475		0.000136456	0.000280812	0.000399133	0.000237833	0.000225882	0.000187674	0.000239298	0.000107443		0.00022945	0.000447517	0.000420739	0.000715387	0.000425474	0.000348949
	Cyp2C39	Delta Ct	0.000314102	0.000612578	0.000735403	0.000970506		0.000903072	0.000587345	0.000735836	0.00112113	0.000830467	0.00109902	0.0007584	0.000636526		0.000720912	0.000835665	0.000800338	0.00120302	0.00130769	0.00115939	0.00111165	0.000940787		0.000390879	0.000296264	0.000389777	0.000896433	0.000857417	0.00118969	0.00100128	0.000400123		0.000419828	0.000134957	0.000456043	0.000564625	0.000874148	0.000652908	0.000744862	0.000372934		0.000360861	0.000135123	0.000129977	0.000304082	0.000443343	0.000386691
	Cyp2c40	Delta Ct	1.05575e-05	0.000287499	0.000187041	0.000259244		0.000140133	0.000139899	0.000155245	0.000279437	0.000411317	0.00021168	0.000628021	0.000160157		2.59402e-05	8.51304e-05	8.79612e-06	0.000126348	8.32494e-05	0.000109156	0.000161602	8.57462e-05		2.94685e-05	3.22746e-06	1.0114e-06	4.05141e-05	6.84045e-05	1.63292e-05	5.51923e-05	2.3363e-05		1.66177e-05	8.56333e-06	3.00336e-06	7.41819e-05	9.79914e-06	3.90312e-05	5.23987e-05	3.33305e-05		1.37468e-05	4.70093e-06	8.23143e-06	5.80398e-05	0.00010717	1.88621e-05
	Cyp2C44	Delta Ct	0.120701	0.0824218	0.14654	0.128579		0.422739	0.283667	0.334112	0.378006	0.246996	0.533677	0.375276	0.267186		0.146523	0.239118	0.193325	0.261488	0.26412	0.349496	0.165307	0.3176		0.217672	0.184524	0.268778	0.199456	0.373468	0.383755	0.274408	0.216424		0.0910617	0.0406941	0.0974759	0.110812	0.130893	0.147096	0.214565	0.0883079		0.153548	0.0534684	0.0921367	0.167198	0.169667	0.116786
	Cyp2j5	Delta Ct	0.257182	0.369117	0.330715	0.356122		0.492623	0.356871	0.39655	0.484204	0.443629	0.519439	0.427575	0.389114		0.233074	0.482754	0.302691	0.533528	0.401246	0.430523	0.465347	0.45356		0.312002	0.168905	0.214902	0.158873	0.184546	0.178098	0.250024	0.143228		0.309449	0.180903	0.352112	0.327372	0.373707	0.364512	0.232118	0.180917		0.309265	0.193477	0.2361	0.435748	0.335325	0.370155
	Cyp4A10	Delta Ct	2.55806	2.71128	4.0346	3.30733		1.19922	1.50177	2.54994	1.68063	3.73281	4.62178	3.35647	2.95963		0.0218411	0.715829	0.0846727	0.364873	0.189858	0.767851	0.0604357	0.144207		1.98087	2.0741	1.96701	1.23049	2.71263	2.72818	1.34243	1.184		0.399673	0.307841	0.537476	0.465372	1.15139	1.26555	0.800473	0.403062		0.953032	0.503845	0.248072	0.837643	1.31248	1.7219
	Cyp7a1	Delta Ct	0.210337	0.166725	0.0802785	0.0698824		0.218233	0.128001	0.162152	0.400643	0.306847	0.332802	0.17699	0.328516		0.0184821	0.120133	0.0336421	0.102651	0.0431299	0.0382987	0.184412	0.123857		0.0851142	0.00725173	0.113738	0.0629918	0.0561165	0.0414637	0.0855111	0.0479157		0.057025	0.0345194	0.116002	0.0791273	0.0667208	0.0746202	0.0492682	0.0598553		0.113213	0.196673	0.174071	0.716802	0.156492	0.265857
	Dgat1	Delta Ct	0.00935509	0.00711568	0.0100817	0.0108175		0.012891	0.0108284	0.0136089	0.00823133	0.0134427	0.0120339	0.0128188	0.0111693		0.0100579	0.010161	0.00558383	0.011141	0.0102322	0.00759247	0.00697547	0.00811038		0.00745368	0.00396827	0.00492737	0.00390035	0.00642004	0.00746439	0.00521361	0.00392422		0.00267179	0.00352681	0.00443277	0.0034611	0.00507551	0.00346897	0.00245908	0.00529386		0.00434831	0.00339705	0.00374128	0.00399845	0.00353165	0.00436207
	Dgat2	Delta Ct	0.106033	0.0883521	0.118907	0.140181		0.296522	0.210907	0.205343	0.211752	0.131129	0.150663	0.134489	0.13694		0.178307	0.166703	0.135126	0.259987	0.173594	0.172093	0.148212	0.169946		0.0865064	0.0404991	0.0660105	0.0786616	0.0942456	0.151452	0.145956	0.0957543		0.062842	0.0592197	0.0809489	0.0823208	0.0943415	0.0740021	0.0624268	0.108194		0.126844	0.102837	0.126109	0.0901975	0.0833006	0.0735153
	Elovl3	Delta Ct	0.00969363	0.00418354	0.00591341	0.00330097		0.0139578	0.0102739	0.0102402	0.00883062	0.0108576	0.00961515	0.0086657	0.0089435		0.0369575	0.0310868	0.0256302	0.0180028	0.0285896	0.0214764	0.027482	0.0277096		0.0410495	0.0307058	0.0219299	0.0264404	0.0335708	0.024921	0.0142482	0.0256712		0.0103855	0.00339599	0.00505888	0.00626425	0.00927298	0.0134553	0.00831457	0.00429425		0.00291513	0.00116826	0.00106477	0.0017608	0.00505969	0.00425829
	Elovl7	Delta Ct	0.000109875	0.000128524	0.000211982	0.000127994		0.000172345	9.60583e-05	0.000160725	4.52045e-05	0.000231384	9.89082e-05	0.000153043	0.000134046		8.93648e-05	4.69632e-05	2.60167e-05	7.27815e-05	6.10964e-05	5.79569e-05	5.00612e-05	0.00012722		4.28571e-05	8.54065e-05	0.00010375	3.73681e-05	6.36866e-05	8.45128e-05	0.000107192	5.6924e-05		0.000181734	0.000855465	9.75384e-05	0.000300088	0.000273741	0.000160134	6.76219e-05	0.000399219		0.000187722	0.000481546	0.00046705	0.000569457	4.77375e-05	0.000631175
	Ephx1	Delta Ct	0.139204	0.164174	0.142153	0.123256		0.250391	0.123417	0.121706	0.196629	0.18492	0.261473	0.255159	0.251963		0.0965721	0.451453	0.218562	0.315802	0.267287	0.177965	0.238065	0.280594		0.233368	0.133639	0.135019	0.0873139	0.101032	0.0716545	0.118469	0.0754653		0.237286	0.147104	0.105701	0.123786	0.181106	0.111136	0.0752904	0.150426		0.204236	0.223764	0.239015	0.234601	0.159639	0.308181
	Ephx2	Delta Ct	0.723531	0.688314	0.617218	0.455888		0.681432	0.778098	0.861999	0.908405	1.31258	1.40221	1.37383	1.18576		0.154287	0.605758	0.316157	0.530781	0.45082	0.56811	0.370975	0.573946		0.720225	0.653853	0.620127	0.387826	0.600697	0.381415	0.407631	0.400097		0.383487	0.172049	0.26233	0.250058	0.43562	0.331444	0.120513	0.249744		0.435734	0.200747	0.165326	0.229254	0.313484	0.3413
	F4/80	Delta Ct	0.00787278	0.00658914	0.00288611	0.00773475		0.032672	0.0187078	0.00799655	0.00939217	0.0161415	0.0126146	0.020923	0.0183604		0.0136467	0.0206238	0.0129566	0.0210554	0.0121491	0.015388	0.014781	0.0147818		0.00909168	0.0163334	0.00652864	0.0150692	0.0106571	0.0131955	0.0268534	0.0140386		0.0303417	0.0705545	0.0275112	0.0204121	0.0455611	0.0333822	0.0234536	0.0210637		0.0179923	0.0230848	0.0385579	0.0525283	0.0430061	0.0256017
	Fads1	Delta Ct	0.222403	0.28118	0.295281	0.265532		0.176109	0.128377	0.237335	0.079385	0.180232	0.256169	0.150622	0.095065		0.264743	0.207461	0.0852331	0.0857906	0.115261	0.0880095	0.13038	0.169664		0.081283	0.133673	0.0864316	0.103326	0.103574	0.118321	0.0948872	0.208717		0.291213	0.218933	0.176343	0.129608	0.273924	0.216256	0.187651	0.151761		0.207262	0.0970812	0.0854158	0.180388	0.0925345	0.400408
	Fasn	Delta Ct	0.00416427	0.00757659	0.00608497	0.00545536		0.0051304	0.0022077	0.00417741	0.00220976	0.00340772	0.00309514	0.00243627	0.00161763		0.137975	0.00967637	0.00554509	0.00298732	0.00441217	0.0025513	0.00454878	0.00682907		0.00162091	0.00456053	0.00265232	0.00536509	0.00258554	0.00473731	0.005078	0.00704537		0.00907992	0.00985044	0.00433081	0.00238147	0.00600602	0.00748618	0.00624506	0.00349886		0.00460056	0.00327908	0.00378668	0.00915825	0.00196274	0.00597551
	Fgf21	Delta Ct	0.0113201	0.0579918	0.0106862	0.0260405		0.00395355	0.0352725	0.0157028	0.0122117	0.0218629	0.0793276	0.0634931	0.0572911		0.000806152	0.0622152	0.00047233	0.0018948	0.00123393	0.0221839	0.000891052	0.00148366		0.0276898	0.0711334	0.0291026	0.00775154	0.00977911	0.0079383	0.0173433	0.0254714		0.0202038	0.0156103	0.0071327	0.0119736	0.0166874	0.0379328	0.00766891	0.0106194		0.0260532	0.021129	0.00894499	0.0241211	0.029036	0.0695677
	FgfR2	Delta Ct	0.0068311	0.00639358	0.0115824	0.0100394		0.0169966	0.0082307	0.0070682	0.0165615	0.0093288	0.0105864	0.011071	0.0105163		0.00660394	0.00879285	0.00795395	0.0110727	0.0112175	0.0137536	0.00929725	0.0122697		0.0137515	0.00774106	0.0117101	0.00782517	0.00977383	0.00964538	0.00754965	0.0051197		0.00700857	0.0141842	0.0131407	0.0109376	0.0106345	0.0126697	0.0062245	0.00549673		0.0107573	0.00987641	0.00743221	0.0122174	0.00952789	0.00931753
	FgfR3	Delta Ct	0.00236177	0.00333976	0.00317114	0.00389166		0.00633981	0.00222293	0.00216669	0.0056712	0.00273354	0.00413472	0.00471553	0.00312448		0.0023465	0.00222847	0.00300056	0.00388933	0.00304883	0.00259286	0.00246651	0.00358749		0.00432552	0.00354194	0.00383957	0.00380823	0.0033456	0.00276822	0.00296643	0.00166657		0.00289764	0.00649013	0.00461695	0.00451262	0.00339986	0.00430819	0.00173712	0.00226048		0.00369245	0.00513498	0.00343574	0.00894472	0.00442599	0.00440158
	FgfR4	Delta Ct	0.00429046	0.00415899	0.00502543	0.0054227		0.00600331	0.00279801	0.0026325	0.0069547	0.00589357	0.00538864	0.00556058	0.00682594		0.00290445	0.00373198	0.0033929	0.00456743	0.00522846	0.00336683	0.00431962	0.00523724		0.00605375	0.0024442	0.00445745	0.00556276	0.00429551	0.00452456	0.00280631	0.00183298		0.00391872	0.00344821	0.00631404	0.00505105	0.00523582	0.00621468	0.00276276	0.001846		0.0038315	0.00366013	0.00299956	0.00736924	0.00490798	0.00324269
	G6Pc	Delta Ct	0.148656	0.195976	0.102706	0.175888		0.190001	0.42429	0.116651	0.0888549	0.269592	0.197902	0.382982	0.437549		0.0802774	0.266017	0.0687711	0.0837817	0.0811772	0.102108	0.128788	0.169296		0.140682	0.191288	0.113943	0.114015	0.0783418	0.107046	0.0836881	0.136768		0.061066	0.0872068	0.0435066	0.0385628	0.0728779	0.048246	0.0455248	0.0321429		0.0709618	0.0351923	0.0245768	0.165721	0.0671703	0.123878
	Gadd45	Delta Ct	0.0151931	0.0289936	0.0111836	0.0157069		0.0461964	0.0207019	0.0156554	0.0262477	0.00908184	0.0180369	0.0135944	0.00890702		0.0399716	0.0635149	0.0364293	0.0462383	0.0609457	0.0370302	0.0188994	0.0384551		0.0102631	0.0135711	0.0175782	0.0234463	0.0329517	0.0222004	0.0422201	0.0288502		0.125457	0.0457602	0.031856	0.0549141	0.0343695	0.0268204	0.0376609	0.0264561		0.0465707	0.0308071	0.031533	0.0222044	0.0215754	0.032027
	Gpc3	Delta Ct	0.000424942	0.000333317	0.000406405	0.000402836		0.000568222	0.000824777	0.000401816	0.000460315	0.000957149	0.000725309	0.000490795	0.00167594		0.000573925	0.00048128	0.000461749	0.000953777	0.000605876	0.000863007	0.00076504	0.000883399		0.000362875	0.00061974	0.000527284	0.000530236	0.00055321	0.00105997	0.00147628	0.00055103		0.000906688	0.00070404	0.000506204	0.00143471	0.0010131	0.00130384	0.000810206	0.000610343		0.000924111	0.000905516	0.000683475	0.00215443	0.000675466	0.000995615
	Gpmnb	Delta Ct	0.000458839	0.000144172	0.00033754	0.000419834		0.00160002	0.000283963	0.0004733	0.000901085	0.000350169	0.000322853	0.000546309	0.000452154		0.000181701	0.00146414	0.00150118	0.0200793	0.00149282	0.00115676	0.00015366	0.00138725		0.000191285	0.00350461	0.000448454	0.00163904	0.000239631	0.00755173	0.0247081	0.000216222		0.0329728	0.0440329	0.000802299	0.0711098	0.042656	0.0279775	0.0478255	0.0406826		0.0107575	0.0226994	0.0275034	0.0223314	0.00113097	0.00874318
	Grip1	Delta Ct	5.56013e-05	4.12331e-05	2.46962e-05	3.18284e-05		3.30177e-05	6.88814e-05	0.000135484	5.83637e-05	7.43409e-05	7.05972e-05	0.000107732	9.1962e-05		7.61282e-05	2.79839e-05	8.63027e-05	5.3332e-05	3.45337e-05	4.15405e-05	7.52797e-05	0.000134646		0.000125192	0.000128012	0.000169876	7.57151e-05	7.19443e-05	8.95708e-05	4.43205e-05	5.41624e-05		0.000122374	0.000588433	0.000250202	0.000200413	0.000245673	0.000460391	7.20778e-05	7.45426e-05		0.000230451	0.000349351	0.000234698	0.000536736	0.000197029	0.000392212
	Gsta1	Delta Ct	0.00170578	0.0015175	0.000973751	0.00159394		0.004589	0.00232012	0.00148264	0.00207254	0.00112222	0.00192859	0.00267496	0.00354082		0.00393711	0.00750665	0.00554885	0.00779278	0.00353253	0.004211	0.00814452	0.00401653		0.0016922	0.00449861	0.00174909	0.00447719	0.00327056	0.00476139	0.010143	0.00203325		0.0162879	0.0181366	0.000909587	0.0347514	0.02139	0.0117811	0.0127861	0.0407501		0.00874701	0.0147497	0.0347778	0.004452	0.00428819	0.00966956
	Hes1	Delta Ct	0.0107142	0.0203321	0.00795639	0.00462752		0.0110227	0.00851538	0.0152621	0.00403308	0.00742577	0.0105347	0.00627495	0.0103264		0.011166	0.0159465	0.00425579	0.00371334	0.00739671	0.0086744	0.00574822	0.0123788		0.00638812	0.0190703	0.008063	0.0145345	0.00841642	0.0136259	0.0132081	0.0230161		0.0155786	0.0146167	0.00755867	0.00390799	0.0123231	0.0132053	0.00744905	0.00841411		0.0075931	0.00743365	0.0055186	0.0125164	0.0059216	0.022393
	Hey1	Delta Ct	0.0003059	0.000326075	0.000296169	0.000377523		0.000897305	0.000562102	0.000262354	0.000347959	0.000715749	0.000453017	0.000760164	0.00066593		0.000480094	0.000608389	0.000296992	0.000747422	0.000551102	0.000439702	0.000421059	0.000785329		0.00020239	0.000618265	0.000281072	0.000422876	0.000354696	0.000678966	0.00130466	0.000653901		0.000971501	0.00199263	0.000768125	0.00102364	0.00170678	0.00176509	0.00145876	0.00116193		0.00169047	0.00192329	0.00124784	0.0024928	0.000480809	0.00236237
	HeyL	Delta Ct	0.000451503	0.000383149	0.000528696	0.000387788		0.00110319	0.00047201	0.000974699	0.000515288	0.000988756	0.000826497	0.00069847	0.000451104		0.000571271	0.00077709	0.000513777	0.000566393	0.000469488	0.000340225	0.000297588	0.000812494		0.000240273	0.000798109	0.000302918	0.000773372	0.000287148	0.000815896	0.00140897	0.000533921		0.0024641	0.00262788	0.00146151	0.000837753	0.00203042	0.00188414	0.00185385	0.00136477		0.00185438	0.00213466	0.00201225	0.00285402	0.00023472	0.00280046
	Hhip	Delta Ct	0.00154051	0.00138667	0.00150678	0.00185117		0.00114086	0.00160131	0.00130257	0.00166241	0.00218365	0.00166233	0.00127438	0.00160983		0.000729596	0.00147797	0.0013773	0.000959182	0.00123237	0.00146812	0.00104028	0.00110931		0.00112645	0.00111147	0.00120713	0.00104468	0.00142822	0.00285274	0.00113733	0.00212891		0.000234292	0.000176894	0.00105677	0.000220416	0.000456801	0.000602719	0.00070728	0.000202049		0.000297569	6.16208e-05	0.000101116	8.47408e-05	0.00144513	0.000496468
	HMGCoARed	Delta Ct	0.0283904	0.0435755	0.0540841	0.028708		0.028538	0.0172928	0.0186817	0.0212164	0.0154831	0.0177484	0.0238408	0.0225094		0.0426612	0.0155281	0.0131551	0.0183958	0.0176189	0.018678	0.0152546	0.0197378		0.0171834	0.00843374	0.0184479	0.0149072	0.0185737	0.015395	0.0164626	0.0192413		0.0159694	0.0146636	0.0175497	0.0119783	0.0206286	0.0229485	0.0122036	0.0280269		0.0145465	0.0136958	0.00951244	0.0133475	0.0156031	0.0109221
	HMGCoASyn1	Delta Ct	0.0857795	0.149113	0.126784	0.103088		0.19382	0.157467	0.17544	0.181459	0.244196	0.241546	0.159629	0.12006		0.577684	0.190463	0.21002	0.209242	0.260362	0.12715	0.214041	0.242559		0.186758	0.110532	0.115392	0.0612493	0.0826872	0.0368893	0.0937459	0.0618597		0.138966	0.217184	0.140777	0.134307	0.0847132	0.129125	0.0723367	0.0463291		0.112636	0.143351	0.139332	0.144513	0.103581	0.213138
	HMGCoASyn2	Delta Ct	2.70095	2.3028	1.54854	1.34739		2.00502	2.30093	2.10156	2.57467	3.01544	3.01018	3.14701	3.14543		0.352445	1.48883	1.04664	1.51995	0.991453	1.94119	0.894903	2.18428		4.40512	3.76365	5.0631	3.55799	2.69548	1.36239	2.56557	1.76364		3.64777	5.49709	6.42791	4.37334	3.69581	4.69485	3.59698	1.00824		2.53386	1.86014	2.34142	3.91843	3.42458	4.843
	Hmox1	Delta Ct	0.00973289	0.0124303	0.00992076	0.0227853		0.0340769	0.0253948	0.0086151	0.0140647	0.0218193	0.0158925	0.0277979	0.0254297		0.0200305	0.0331318	0.012835	0.0302175	0.0154172	0.0201067	0.0249027	0.0236768		0.0150884	0.0238544	0.0126208	0.0287884	0.0136836	0.0290895	0.0368889	0.0155214		0.0420302	0.0742565	0.0284433	0.0348146	0.084726	0.0666067	0.0569764	0.0393599		0.04767	0.0414782	0.0339498	0.0438776	0.0259493	0.0347515
	ID2	Delta Ct	0.327327	0.747077	0.425421	0.503213		0.160392	0.179012	0.190621	0.297847	0.158902	0.239112	0.518682	0.287626		0.13505	0.397201	0.234294	0.300667	0.223091	0.357726	0.336995	0.438923		0.263342	0.208602	0.183633	0.0934853	0.106399	0.0602366	0.17988	0.125712		0.25943	0.0861555	0.183753	0.113333	0.21116	0.278292	0.168149	0.143533		0.255971	0.188082	0.178968	0.30889	0.17935	0.26713
	Ifng	Delta Ct	3.724e-05	7.36154e-05	0.000125424	6.92675e-05		0.00010086	0.000112024	0.000105834	6.77025e-05	0.000216836	6.89636e-05	9.06632e-05	6.38102e-05		5.79617e-05	7.64254e-05	0.000156675	7.09946e-05	0.000136777	0.000123219	7.7364e-05	7.26324e-05		0.000101293	0.000125569	0.000114006	0.000186981	0.000103895	8.73964e-05	0.000273514	0.000108412		0.000113831	0.00010439	0.00015354	0.000128416	0.000348671	0.000276678	0.000281567	0.000181432		4.19222e-05	0.000125065	0.000121581	0.000184158	5.96339e-05	0.000138175
	Igf2	Delta Ct	0.00030767	0.00034008	0.000480864	0.000427109		0.000471319	0.000359097	0.000418887	0.000411659	0.000457164	0.000505624	0.000288461	0.000435916		0.000306517	0.000273156	0.000332077	0.000260189	0.000295894	0.000316435	0.000303603	0.000456856		0.000307437	0.000303751	0.000316134	0.000340176	0.000456211	0.000654992	0.000396761	0.000382844		0.00034152	0.00034903	0.00055867	0.000342038	0.000274716	0.000499908	0.000420936	0.00103742		0.000342635	0.000327495	0.000307134	0.000577446	0.000495663	0.000569051
	Ihh	Delta Ct	0.000119943	0.000321775	0.000357266	0.000242953		0.00076296	0.000171936	0.000491705	0.000221137	0.000128051	0.000240189	0.000263638	0.000166077		0.000705183	0.000765301	0.00130644	0.000414983	0.000392299	0.000349342	0.000645265	0.00163091		0.000177081	0.000399247	0.00015059	0.000552446	0.000278002	0.00106586	0.000391561	0.00100681		0.000688002	0.00066204	0.00059939	0.000362549	0.00102186	0.000901999	0.000489071	0.000359415		0.000444271	0.000354755	0.000314082	0.00118008	0.000138837	0.000435321
	IL-10	Delta Ct	7.98131e-05	8.09039e-05	6.9672e-05	2.73658e-05		0.000174964	0.000155074	0.00010486	3.49624e-05	0.000185843	0.000200508	0.000130208	9.47252e-05		9.17138e-05	4.86353e-05	6.52391e-05	0.000123447	3.53635e-05	0.000129385	6.11451e-05	6.55368e-05		0.000103916	0.000100503	5.13322e-05	6.01363e-05	8.26316e-05	9.87646e-05	0.000216862	0.000107143		0.000140185	0.000341701	0.000169637	9.11442e-05	0.000352347	0.000150546	0.000103284	0.000160472		5.19982e-05	0.000147712	0.000456691	0.000347921	0.000303231	0.000172435
	IL-12A	Delta Ct	0.000320214	0.000312483	0.000331179	0.000423846		9.15389e-05	2.67004e-05	0.000322032	0.000350095	0.000509593	0.000469404	0.000382287	0.000321228		0.000196596	0.000246162	0.000256111	0.000214926	0.000482106	0.00036705	0.000427064	0.000745187		0.000282271	0.000311286	0.00023751	0.000345127	0.000576358	0.00133632	0.000875841	0.000992916		0.000366128	0.000259991	0.000399852	0.000327575	0.000319932	0.000504657	0.00038081	0.00198235		0.000255683	0.000174073	0.000370375	0.000399033	0.000345545	0.000616241
	IL-1b	Delta Ct	0.000781692	0.0021379	0.00735146	0.00457852		0.00178878	0.00143503	0.00336613	0.00263177	0.000823035	0.00162376	0.00444836	0.00338489		0.000702986	0.00306459	0.00280011	0.00420521	0.00117091	0.00235123	0.00183409	0.001955		0.00202643	0.00198062	0.00120078	0.00196853	0.000848819	0.00179526	0.00404662	0.00280715		0.00551667	0.00783631	0.011142	0.00699581	0.00556443	0.00515728	0.00535185	0.00432856		0.00301118	0.00652602	0.00565897	0.004612	0.00260188	0.00238996
	IL-6	Delta Ct	8.04021e-05	0.000324795	0.000294105	0.000327816		0.000204764	0.000402179	0.000228338	0.000340011	0.000109473	0.000353439	0.000539386	0.000324888		4.91249e-05	0.000191136	0.000111324	9.40918e-05	0.000122091	0.000219072	0.000277901	0.000171444		0.000302129	0.000224743	0.000176466	0.000273403	9.34743e-05	0.00152436	0.000669467	0.00147017		0.000182735	0.00027169	0.000389488	0.000180077	0.000135195	8.3589e-05	0.000210552	9.28071e-05		4.16843e-05	0.000104772	0.000195522	0.000122747	0.000198477	9.61399e-05
	Jun-C	Delta Ct	0.00527265	0.0229337	0.0230996	0.00795551		0.00504524	0.0183027	0.0109629	0.0186164	0.00811979	0.0209263	0.0315782	0.0229443		0.00380399	0.00664506	0.00364595	0.00853021	0.0039076	0.0135444	0.00465306	0.021559		0.0106922	0.00542109	0.00714605	0.00356871	0.00220209	0.00413123	0.00641219	0.00736279		0.00884256	0.0126956	0.00923503	0.0175222	0.00953215	0.0150887	0.00464029	0.00378775		0.0220591	0.0294879	0.0278247	0.0278469	0.00930808	0.0243772
	LpCat1	Delta Ct	0.000819884	0.000959685	0.0011299	0.00115696		0.00121103	0.00101986	0.0012215	0.00128493	0.00144622	0.00159793	0.00114722	0.00109918		0.00078971	0.00120582	0.000966932	0.00122134	0.000987371	0.00116347	0.000718745	0.000954494		0.000969932	0.00138146	0.00089136	0.00102833	0.00113245	0.00154878	0.00184771	0.000905853		0.00189729	0.0023693	0.00170128	0.00178763	0.00194981	0.00148227	0.0020936	0.00170498		0.00132568	0.00221439	0.00223728	0.002004	0.00138949	0.00223379
	LpCat2	Delta Ct	0.00256799	0.00310911	0.00301159	0.00357172		0.00698419	0.00552454	0.00598227	0.00635154	0.00640269	0.0070407	0.00618767	0.00460709		0.00420073	0.00678473	0.00587489	0.00969905	0.00595104	0.00706356	0.00490158	0.00663716		0.00562163	0.00683219	0.00453795	0.00665851	0.0054243	0.00982321	0.0124727	0.00537561		0.0107755	0.0207402	0.0109371	0.0121025	0.0163811	0.0126841	0.0136688	0.0105382		0.00722268	0.0143994	0.01652	0.0171964	0.0104832	0.0120446
	LpCat4	Delta Ct	0.000306548	0.00032731	0.000352235	0.000360369		0.000448749	0.000392278	0.000515895	0.000774876	0.000726513	0.000525747	0.000330637	0.000395814		0.000349391	0.000452566	0.000469805	0.000395115	0.000435851	0.00043696	0.000366808	0.000551404		0.000448587	0.000449644	0.00038763	0.000507835	0.000488179	0.000558868	0.000679474	0.000476655		0.000628486	0.000808229	0.000928348	0.000542671	0.000561745	0.000600607	0.00053495	0.000980738		0.000454515	0.000673482	0.000631775	0.000911459	0.000519723	0.0008455
	LysOx	Delta Ct	0.000194274	0.000171713	0.000134291	0.00029864		0.000147133	0.000134379	0.000173285	6.35363e-05	0.000222396	0.000137311	0.000109459	0.000160342		0.000204795	0.000122458	8.61876e-05	9.28985e-05	0.000191293	6.98383e-05	0.000106697	0.000176183		9.56162e-05	0.000282116	0.000115937	0.000185521	7.86587e-05	0.000430402	0.000448429	0.000467368		0.000819073	0.00118448	9.5687e-05	0.000181212	0.000644437	0.000475014	0.000445415	0.000297186		0.000212131	0.000358345	0.000249045	0.000527916	6.82238e-05	0.000533025
	Mcp1	Delta Ct	0.00100931	0.00113817	0.00158498	0.00137564		0.00728129	0.00269977	0.00277426	0.00555744	0.00182439	0.00384535	0.00345589	0.00319079		0.00145315	0.0133389	0.00521306	0.0141907	0.0033679	0.00900162	0.0032325	0.00318959		0.00307048	0.0106084	0.00456961	0.0118528	0.00235806	0.00794909	0.0409814	0.00339118		0.0224316	0.0283969	0.0114068	0.0466177	0.0448548	0.054484	0.0430578	0.0325727		0.0139975	0.0329635	0.0434798	0.0146929	0.00754033	0.0176492
	Mmp12	Delta Ct	6.8347e-05	5.08552e-05	4.66566e-05	4.09743e-05		0.000189609	7.03095e-05	0.000126457	0.000212985	3.34283e-05	5.18436e-05	0.000187067	6.32191e-05		5.49114e-06	0.000292507	0.000135862	0.00185945	0.00019631	0.000173618	4.13604e-05	0.000115871		4.06872e-05	0.000259939	4.28207e-05	0.000227456	1.75382e-05	0.000446503	0.00217824	0.000173703		0.00468229	0.00493922	0.00137154	0.00922943	0.00543953	0.00312521	0.00532944	0.0135449		0.00210621	0.00888599	0.00699747	0.00509858	0.000588445	0.00280744
	Mmp13	Delta Ct	0.000148371	0.000132498	0.000214993	0.000159136		0.000247062	0.000201454	0.000298286	0.000258689	0.000256835	0.000195164	0.000276054	0.000273081		0.000176208	0.000307344	0.000191516	0.000818043	0.000236499	0.000260315	0.000201978	0.000253086		0.000197626	0.000407286	0.000222233	0.000389571	0.000214171	0.000327336	0.00121041	0.000211055		0.00245953	0.000878004	0.000674258	0.00322639	0.00380374	0.00213333	0.00166838	0.00735596		0.00178097	0.00588158	0.00226577	0.00221403	0.000182898	0.00168505
	Ncf2	Delta Ct	0.000781027	0.00139761	0.00126112	0.00220835		0.00391616	0.00225929	0.0010535	0.00203257	0.00325049	0.00246014	0.00485436	0.00374283		0.00144663	0.00315657	0.00166261	0.00443987	0.00195947	0.00318873	0.00274467	0.0032697		0.000973034	0.00197329	0.000828918	0.00264181	0.00159219	0.00273608	0.00546082	0.0024497		0.0033905	0.00874501	0.0047263	0.00611535	0.0149943	0.0123458	0.00969533	0.00438865		0.00318234	0.00331414	0.00303109	0.00746483	0.00368872	0.00666745
	Nlrp3	Delta Ct	0.000317346	0.000504041	0.000634275	0.000473965		0.000809295	0.000613199	0.000786214	0.000826588	0.000722742	0.000687092	0.000720482	0.00067433		0.000476379	0.00110107	0.000844903	0.00118524	0.000549335	0.00128031	0.000761094	0.000831585		0.00100127	0.000917002	0.00069352	0.00143886	0.000666991	0.00135119	0.00216764	0.000895987		0.00140518	0.00157962	0.00149863	0.00151633	0.0019873	0.00119115	0.00196788	0.00166067		0.00105879	0.00195705	0.00219578	0.00212013	0.0010103	0.00118434
	Nol3	Delta Ct	0.00184929	0.00269415	0.00208121	0.00259656		0.0023939	0.00173796	0.00238016	0.00223963	0.00182422	0.00249823	0.00237132	0.00165513		0.00197599	0.00232303	0.00262736	0.00240239	0.00210475	0.00214472	0.00191512	0.00257679		0.00199485	0.00245359	0.00215103	0.00272779	0.00201768	0.0021466	0.00334829	0.00244749		0.00263984	0.00345918	0.0031179	0.00306042	0.00306498	0.00421217	0.00277331	0.00321376		0.00296053	0.00378724	0.00304697	0.00459311	0.0024883	0.00321767
	Opn	Delta Ct	0.0549028	0.0443938	0.0392905	0.056113		0.145856	0.0767059	0.0845489	0.0650692	0.0799239	0.0620991	0.0615054	0.0832033		0.0894908	0.0436159	0.0618728	0.0632325	0.0619668	0.0916232	0.0619293	0.119557		0.0545559	0.0767991	0.08098	0.0418372	0.05644	0.0513625	0.127473	0.0407472		0.144888	0.568869	0.127628	0.220345	0.132507	0.183057	0.0738645	0.127283		0.132938	0.628639	0.435972	0.405217	0.0720412	0.302185
	Pck1	Delta Ct	1.09901	1.33554	1.56672	1.78413		1.90478	2.60713	0.959084	0.734933	2.52142	1.58342	2.42208	2.48882		0.180339	1.05201	0.413097	0.373616	0.474752	0.691096	0.881784	0.916647		0.882537	1.07478	1.09046	1.22909	1.03971	1.28062	0.666955	0.96833		0.220652	0.279935	0.519462	0.210733	0.828572	0.894435	0.767698	0.306161		0.75484	0.250599	0.12587	0.944949	0.735953	1.13937
	Pck2	Delta Ct	0.00136238	0.00149078	0.0011889	0.00145048		0.00227378	0.00263709	0.000802642	0.00117382	0.00216273	0.00100675	0.00280471	0.00217652		0.00221412	0.00204884	0.001165	0.00136746	0.00106367	0.00123443	0.00154098	0.00222293		0.000984505	0.00199273	0.00101386	0.00134201	0.00115674	0.00128655	0.00180972	0.00135026		0.00162227	0.00249252	0.00125535	0.00121165	0.00252223	0.0028144	0.00208186	0.00164248		0.00241083	0.00230022	0.00131318	0.00350069	0.00183282	0.00279118
	Pdk4	Delta Ct	0.00328967	0.00608235	0.00615326	0.00659462		0.00304376	0.00904469	0.00469939	0.00807547	0.00656554	0.00689422	0.00555487	0.00830692		0.00985174	0.00977687	0.00242355	0.00414521	0.00612338	0.0042239	0.00224691	0.00256832		0.00887656	0.0195955	0.00842987	0.00421464	0.00455786	0.00629086	0.00593981	0.00480359		0.00646173	0.0133435	0.00480111	0.00571103	0.0071087	0.00297498	0.0039225	0.00394435		0.0056855	0.0104699	0.0043763	0.00587846	0.00411124	0.00979213
	Ppargc1a	Delta Ct	0.0377311	0.0252735	0.0499023	0.0178253		0.00830878	0.0177736	0.0296491	0.00913352	0.0557969	0.0178477	0.0308264	0.0397895		0.00446419	0.00412058	0.00451264	0.0066822	0.00668763	0.00548623	0.00751109	0.00734121		0.00657506	0.00436627	0.00340557	0.00545642	0.00502889	0.00686339	0.00768865	0.0029432		0.00339691	0.0048052	0.00670014	0.0085036	0.0102644	0.00690939	0.00544509	0.00337045		0.00563519	0.00309043	0.00381212	0.00516723	0.0047146	0.00568245
	Ppargc1b	Delta Ct	0.00551886	0.0072145	0.0106397	0.00727782		0.00656683	0.0117912	0.0145127	0.0102302	0.0232088	0.0119774	0.0088916	0.0129018		0.00328201	0.00696626	0.00935399	0.00984534	0.00784496	0.00550318	0.00346434	0.00763853		0.00464713	0.00713504	0.003843	0.00670447	0.00547012	0.00326394	0.00528296	0.00510427		0.00486751	0.00403577	0.00568833	0.0067971	0.00733423	0.00304573	0.00477301	0.00444587		0.00395709	0.00268431	0.00216007	0.00392041	0.00635499	0.00500501
	Pla2g4a	Delta Ct	0.00265185	0.00261626	0.00273219	0.00271944		0.00357832	0.00280551	0.00392076	0.00381242	0.00388139	0.00520391	0.00438143	0.00388806		0.00300718	0.00397463	0.00376053	0.00494476	0.00302197	0.00495343	0.00387829	0.00334928		0.00325437	0.00353132	0.00286079	0.00347452	0.00352485	0.00400638	0.00769956	0.00342736		0.00639036	0.00819195	0.0121188	0.0064744	0.00882901	0.00526057	0.00610424	0.00678119		0.00381543	0.00629511	0.0103053	0.00926235	0.00618707	0.00469132
	Plin 2	Delta Ct	0.670766	1.29006	1.0191	1.49742		0.677943	0.784509	0.788699	0.871397	0.993461	1.1618	1.16196	1.0362		0.337721	0.891416	0.39441	0.691801	0.484591	0.858757	0.35729	0.437993		1.41982	1.72763	1.14885	0.742497	1.85733	0.941834	0.932474	0.946415		1.01044	0.944767	1.02819	0.875357	1.20086	1.29269	0.821184	0.503611		1.37065	1.1052	0.754419	0.654122	1.09792	1.63658
	Ppara	Delta Ct	0.0462083	0.0687885	0.0641019	0.080411		0.0969604	0.089539	0.0727286	0.103573	0.0681374	0.0997974	0.0877545	0.0793242		0.0305948	0.0799281	0.0499848	0.0696892	0.0619059	0.0974585	0.0523854	0.0655101		0.0609777	0.0717176	0.0810112	0.0505733	0.114236	0.100077	0.0985707	0.0674429		0.0939702	0.0666972	0.097452	0.0710439	0.0818735	0.0755057	0.0809357	0.035942		0.0964205	0.0607548	0.0486557	0.0419761	0.0809263	0.0897961
	Pparb	Delta Ct	0.00507765	0.00517757	0.00619823	0.00691915		0.0069335	0.00801266	0.00700101	0.00979725	0.00760203	0.00708966	0.00765337	0.00720043		0.0119046	0.00650037	0.00543358	0.00519284	0.00500436	0.00652446	0.00553049	0.00663011		0.00566048	0.0064614	0.00707589	0.00616953	0.00838776	0.0104095	0.00832367	0.00788816		0.00662305	0.0072691	0.00726124	0.00611444	0.00676829	0.00604367	0.00796005	0.0041942		0.00644036	0.00710201	0.00591826	0.010378	0.00733456	0.0067693
	Pparg	Delta Ct	0.000666414	0.00101299	0.00106074	0.00248275		0.00316552	0.00110158	0.00113285	0.00158133	0.00157935	0.0061299	0.00397823	0.00128107		0.000683948	0.00646848	0.00137465	0.00703558	0.00149262	0.00229466	0.00174778	0.00443223		0.00238185	0.00148416	0.00278055	0.00184515	0.00419267	0.00243041	0.00554487	0.00197581		0.0212955	0.0121257	0.00304519	0.0124135	0.0261571	0.025589	0.0131907	0.0150481		0.0125979	0.0113229	0.0118905	0.00295749	0.00282092	0.0194729
	PPARg1	Delta Ct	0.00144836	0.00156421	0.0029393	0.00261432		0.0018885	0.00193207	0.00208924	0.00327485	0.00332966	0.0042933	0.00345978	0.00257773		0.000849521	0.00341277	0.00142987	0.00280756	0.0020005	0.0021556	0.00186925	0.00258981		0.00207159	0.00168809	0.00153338	0.00173628	0.00232588	0.0019695	0.00271259	0.00169358		0.00210729	0.00338395	0.00365619	0.00430407	0.00378182	0.00221445	0.00162307	0.00363147		0.00261183	0.00356955	0.00248114	0.00387293	0.0020746	0.00371183
	Pparg1/2	Delta Ct	0.000851769	0.00165804	0.00217614	0.00222136		0.00110589	0.00101151	0.00127375	0.0016898	0.00201345	0.00241013	0.00327483	0.0010935		0.000308304	0.00171947	0.000592849	0.00245903	0.00129036	0.00146696	0.001328	0.0017314		0.00114372	0.00075028	0.000644985	0.00104761	0.00138542	0.00149713	0.00276063	0.00185075		0.00338008	0.00353573	0.00231766	0.0069506	0.00587027	0.00383174	0.00307403	0.0053819		0.00352169	0.00448208	0.00406013	0.00277041	0.00279599	0.00500386
	Pparg2	Delta Ct	0.000127711	0.000100982	0.000164128	0.000182427		0.000357454	0.000229759	0.000120927	0.000490229	0.000196301	0.000632125	0.00062512	0.00016726		5.73643e-05	0.000816781	0.000282867	0.00193564	0.000291358	0.000451495	0.000338122	0.000704231		0.000554876	0.000133182	0.000327621	0.000215846	0.000598503	0.000286234	0.00086523	0.000300089		0.00223565	0.00216658	0.000620051	0.00560214	0.00395	0.00234742	0.00128979	0.0029218		0.00195148	0.00235616	0.00178089	0.000500036	0.000828382	0.0020086
	proCol1A1	Delta Ct	5.82067e-05	0.000854881	0.00121769	0.00158703		0.00774478	0.00452866	0.00205203	0.00250071	0.00330843	0.00205609	0.00547798	0.00378947		0.00630768	0.00283893	0.00223821	0.00580806	0.00557288	0.00314478	0.00195492	0.00588912		0.000707212	0.00142486	0.00136591	0.00125394	0.000890309	0.00114137	0.00705524	0.00116123		0.0189985	0.043928	0.00231083	0.0130703	0.0215279	0.0212248	0.011355	0.0177861		0.0191912	0.0280699	0.0136701	0.0146559	0.00280772	0.0273205
	Ptgs1/Cox1	Delta Ct	0.00906789	0.0122885	0.0124504	0.0134692		0.0252685	0.0217135	0.0105443	0.0148336	0.0211496	0.0196879	0.0299614	0.0230947		0.0178837	0.0222508	0.0183151	0.0189918	0.0153114	0.0212062	0.0221088	0.0196678		0.0109726	0.0200844	0.00993933	0.0151546	0.0124737	0.0175511	0.0316537	0.0171587		0.0224312	0.0331701	0.0267285	0.0194521	0.0483148	0.0379705	0.0255054	0.0133539		0.0132686	0.0171537	0.0211442	0.0301462	0.0271993	0.0278557
	Ptgs2/Cox2	Delta Ct	7.77503e-06	1.81122e-05	3.24586e-05	2.83734e-05		0.000159893	1.86144e-05	6.65771e-06	2.70201e-05	2.92288e-05	1.93565e-05	3.16885e-05	6.16363e-05		3.35774e-06	0.000222127	5.85041e-05	0.000388007	6.97017e-05	6.71766e-05	2.66908e-05	4.45648e-05		1.43412e-05	0.00015095	2.52605e-05	0.000126767	8.19446e-06	5.87402e-05	0.000378191	3.69155e-05		0.000185442	0.000150627	1.98478e-05	0.000177887	0.00049614	0.000374155	0.000482336	0.000151011		6.39822e-05	0.00012265	0.000104066	0.000173371	3.20795e-05	0.000106866
	S100A4	Delta Ct	0.00255279	0.00253741	0.00190038	0.00155168		0.00285259	0.000783214	0.000988155	0.00194515	0.00114345	0.00100651	0.00152356	0.00141981		0.00662123	0.0380237	0.0209039	0.033329	0.00675438	0.00839002	0.00246382	0.00361217		0.00787886	0.0289452	0.0110865	0.0220721	0.00521152	0.00730466	0.0208316	0.00425099		0.0551419	0.085367	0.0530516	0.0493829	0.0407478	0.0178723	0.0281832	0.0468479		0.0111725	0.0289936	0.0279432	0.0319695	0.00888654	0.0205779
	Saa1	Delta Ct	0.039464	0.057827	0.0466054	0.0321028		0.494072	0.148505	0.271147	0.605111	0.106989	0.223833	0.349064	0.23248		0.587153	0.444113	1.52215	1.02281	0.831951	0.465673	2.20427	0.209131		0.0804221	0.23669	0.168011	0.509476	0.503931	0.600285	1.11831	0.305144		6.18158	0.986223	17.0806	1.24188	1.07519	1.58547	1.16094	0.507242		3.42762	2.79529	1.51448	13.152	0.313168	0.457424
	Scd1	Delta Ct	1.13335	4.15261	1.29197	1.9467		3.75131	4.65327	1.11309	1.38047	1.89741	2.89673	2.4778	1.70959		18.4749	8.05038	3.61704	7.68711	5.59301	4.20846	9.80889	5.7855		3.03548	3.77938	2.26006	2.59036	4.41778	3.07303	4.7456	1.6892		8.3072	6.98063	3.05576	6.03961	10.8897	5.03432	6.05906	4.02356		7.53673	4.38442	3.18041	2.17947	2.51601	5.03217
	Scna	Delta Ct	0.00219736	0.00347775	0.00427945	0.00296166		0.00168905	0.00414829	0.00364667	0.00456427	0.0040768	0.00588212	0.00543402	0.00510401		0.00216166	0.00223916	0.00171957	0.00174673	0.00199808	0.00222325	0.00213584	0.00212842		0.00233691	0.00221914	0.00344661	0.00220627	0.00151857	0.00150312	0.00124972	0.00409843		0.00829414	0.00460563	0.0103719	0.00240306	0.00617775	0.00388575	0.00418013	0.00181642		0.00205566	0.00307618	0.00356176	0.00246277	0.00305144	0.00353565
	Snail1	Delta Ct	0.00177809	0.000940468	0.000759208	0.000523433		0.000474066	0.000202144	0.000129749	0.000275671	0.000247267	0.000178667	0.000330442	0.000422339		0.000363465	0.000350353	0.000238016	0.000249359	0.000209923	0.0001386	0.000122031	0.000185433		0.00118731	0.000905278	0.00115347	0.000798858	0.000600535	0.000491324	0.000543185	0.000351328		0.000732773	0.0010633	0.000558605	0.000492803	0.000600666	0.00072258	0.000491762	0.000727683		0.000676801	0.00121602	0.000576405	0.00154417	0.000606027	0.00156037
	Soat1	Delta Ct	0.000285014	0.000359465	0.00055206	0.000548552		0.00136174	0.00080375	0.000722761	0.00213266	0.00146867	0.00191281	0.00164221	0.00120849		0.00033621	0.000607397	0.000416887	0.00101298	0.000545787	0.000713489	0.000491314	0.000501285		0.000656357	0.000320805	0.00026628	0.000468567	0.000355314	0.000498802	0.000535625	0.000161265		0.00108581	0.00186269	0.00185587	0.00243376	0.003138	0.00205568	0.000894393	0.000539059		0.000694432	0.00128407	0.00167583	0.00169821	0.00159928	0.00122484
	Soat2	Delta Ct	0.00671996	0.00495874	0.00697067	0.00811437		0.0170872	0.00894009	0.00726027	0.0193796	0.0118753	0.0139467	0.0138622	0.0131894		0.00656578	0.00723126	0.00540769	0.00839763	0.00935631	0.00782117	0.00851284	0.00864793		0.00943561	0.00517082	0.00523816	0.006811	0.00593218	0.00666791	0.00424588	0.0024833		0.00693769	0.0091889	0.0132739	0.0118288	0.011709	0.0102985	0.0055598	0.0032271		0.0100168	0.00890942	0.00601806	0.0110254	0.00878191	0.00839157
	Socs3	Delta Ct	0.00410944	0.00526021	0.00115954	0.00184189		0.00535686	0.0055611	0.00116221	0.00130546	0.00222078	0.00188391	0.00478286	0.00338452		0.00265239	0.00357274	0.00252258	0.00205583	0.00133453	0.00191519	0.00175666	0.00312289		0.00135725	0.00353118	0.00181167	0.00258482	0.00202228	0.0017957	0.00247957	0.00290328		0.00471858	0.00314783	0.00429393	0.00162696	0.00429782	0.00437241	0.00366595	0.0020074		0.00944525	0.00328336	0.00149208	0.00988455	0.00193066	0.00320664
	Sox4	Delta Ct	0.000954472	0.00087758	0.00128249	0.00114882		0.00275447	0.00105869	0.00183011	0.000969615	0.00154975	0.00133203	0.00118349	0.000979623		0.00286143	0.0015888	0.00118807	0.000819769	0.00125238	0.000815045	0.00077173	0.00256271		0.000687798	0.00148668	0.00144684	0.00114393	0.000543831	0.00115842	0.00186226	0.00123822		0.00342597	0.00847669	0.00134457	0.00107635	0.00319506	0.0026344	0.00208984	0.00248302		0.00189021	0.00364106	0.00242584	0.0071153	0.000511649	0.00466239
	SpTlc2	Delta Ct	0.0152753	0.0203471	0.0206834	0.0242558		0.0215119	0.0165367	0.0223515	0.0180171	0.0223317	0.0273985	0.0275065	0.0190896		0.0212767	0.0186605	0.0172112	0.0220281	0.0161786	0.0248538	0.0234541	0.0221505		0.0168545	0.0175243	0.0157598	0.0153735	0.0228962	0.028862	0.0236637	0.0166481		0.0306019	0.0370781	0.0350757	0.0345743	0.0329782	0.0283203	0.0242447	0.0185568		0.0301249	0.0368592	0.035442	0.0394447	0.0218427	0.0299822
	Srebp1c	Delta Ct	0.00268426	0.0044123	0.0041026	0.00281835		0.0103258	0.00459794	0.00712528	0.00313912	0.00217827	0.00464429	0.00468221	0.0024371		0.0384385	0.0217148	0.0224163	0.0105753	0.0131057	0.00571742	0.00913593	0.0314561		0.00247304	0.00914998	0.0025418	0.0139279	0.00499023	0.0104053	0.0111166	0.00926386		0.0221272	0.0120387	0.00813285	0.00406793	0.0122666	0.0117075	0.0195297	0.00943312		0.009209	0.00337788	0.00503204	0.00572716	0.00227638	0.00752171
	Taz/Wwtr1	Delta Ct	0.00261127	0.00344254	0.00405485	0.00342401		0.00293086	0.00125752	0.00273427	0.00122409	0.00313861	0.00450545	0.00317141	0.0015173		0.002085	0.00167031	0.00100363	0.00094283	0.00122021	0.00100925	0.00141583	0.00220759		0.000900174	0.00156942	0.000911195	0.00203341	0.00120501	0.00239671	0.00210775	0.00183934		0.0044127	0.00338278	0.0018116	0.00126219	0.00424096	0.00439291	0.0025826	0.00154094		0.00351273	0.00155354	0.00128023	0.00326196	0.000717486	0.0050558
	Tgfb1	Delta Ct	0.0163944	0.0151852	0.0179851	0.0202337		0.0302964	0.0215007	0.0285411	0.0228315	0.0252589	0.0264972	0.0249355	0.0205944		0.0162303	0.0307156	0.0195819	0.0186285	0.0151864	0.0212736	0.0203142	0.0229142		0.0161576	0.0250795	0.019077	0.0335043	0.0140882	0.0271175	0.0305709	0.0304047		0.0397132	0.0540317	0.0517127	0.0320862	0.0587944	0.0572318	0.0528155	0.043121		0.0267732	0.0369267	0.0431989	0.0728082	0.0268839	0.0435078
	Tgh	Delta Ct	0.0881426	0.102391	0.167458	0.243835		0.377761	0.25637	0.0672288	0.149226	0.13423	0.141072	0.224448	0.216726		0.11455	0.286883	0.0817242	0.171688	0.129489	0.144494	0.133313	0.218556		0.112718	0.170227	0.0892442	0.114221	0.154783	0.143781	0.144892	0.0827896		0.14988	0.14266	0.0695061	0.102761	0.213482	0.198573	0.177126	0.149551		0.219967	0.0728372	0.0670426	0.0368941	0.147694	0.161868
	Timp1	Delta Ct	0.000308368	0.000187916	9.54396e-05	0.000216872		0.000618594	0.000307567	0.000268895	0.000369337	0.00023902	0.000428813	0.000335075	0.000337351		0.000258199	0.000693792	0.000340264	0.00117133	0.000305096	0.000482799	0.000213446	0.000328612		0.000175001	0.000585612	0.000214068	0.000457909	0.000170639	0.000510248	0.00253217	0.000382476		0.00440908	0.0063507	0.000715906	0.00606637	0.00590237	0.00560217	0.00376029	0.00503711		0.0035748	0.00841828	0.00721462	0.00286547	0.000897212	0.00597271
	Tlr2	Delta Ct	0.00189637	0.00185847	0.00197296	0.00230247		0.005734	0.00331385	0.00325531	0.00380041	0.00270087	0.00325875	0.00381091	0.00277821		0.00268112	0.006014	0.00525321	0.00864029	0.00360136	0.00621284	0.00300217	0.00353521		0.00291426	0.00385338	0.00360277	0.00688662	0.00286245	0.00732298	0.00999343	0.00501622		0.00966388	0.0139392	0.00772304	0.0118514	0.0101144	0.0102025	0.0134284	0.00743455		0.0058848	0.0107911	0.0193254	0.0148867	0.0133363	0.00584822
	Tlr4	Delta Ct	0.00261934	0.00272205	0.00325333	0.00323067		0.00518813	0.00406846	0.00433145	0.0055449	0.00404141	0.00459083	0.00465736	0.00419548		0.00299025	0.00446506	0.00389992	0.00562664	0.00367138	0.00557758	0.00395919	0.00425893		0.00372747	0.00497568	0.00329449	0.00437126	0.00411432	0.00906033	0.01134	0.00540304		0.00701945	0.00817535	0.00829018	0.0078217	0.00864934	0.00762449	0.00882559	0.00455272		0.00443536	0.00787441	0.0121102	0.00842032	0.00702783	0.00569367
	Tnfa	Delta Ct	0.000282781	0.000267186	0.000149389	0.000219732		0.000774856	0.000304405	0.000253841	0.000412828	0.000388949	0.000350797	0.000559653	0.000444954		0.00016191	0.00115662	0.000334934	0.000980626	0.000233979	0.00042031	0.000376228	0.000469006		0.000165275	0.000956538	0.000383583	0.00150559	0.000306762	0.00117754	0.00395881	0.000724527		0.0011171	0.00124423	0.000267845	0.000938307	0.00187377	0.00191752	0.00293094	0.00147969		0.000876252	0.00154337	0.00117362	0.00199505	0.00074722	0.00124917
	Trem2	Delta Ct	0.000934779	0.000982103	0.00073978	0.00097582		0.0022131	0.00170385	0.00220936	0.00232853	0.00213448	0.0014848	0.00174926	0.00159795		0.00155867	0.00298393	0.002512	0.00900963	0.0044347	0.00255383	0.00117559	0.00367738		0.00138571	0.00391046	0.00264346	0.00290862	0.00134812	0.00577088	0.0120617	0.00100492		0.0136893	0.0208054	0.00927001	0.0221044	0.0152296	0.0161038	0.0204989	0.0243001		0.0119871	0.023298	0.039794	0.0316894	0.00611226	0.0142147
Hepatic fatty acids measured	C12:0	nmoles/mg hepatic protein	1.00033	1.89868	1.75642	1.09664		0.354713	0.765233	0.706545	0.684105	1.15449	1.63737	1.51193	1.55958		0	0.692474	0	0	0	0.44537	0	0		1.50812	2.95349	1.53954	1.03523	0.735298	0.578232	0.732933	0.654601		0.801718	0.953587	0.623967	0.970425	1.18438	1.3738	0.742753	0.714876		1.41976	1.16524	0.856736	1.19338	1.47327	2.45064
by Gas chromatrophy	C14:0	nmoles/mg hepatic protein	7.67561	14.6851	15.4096	8.83627		4.78774	9.34341	8.10024	8.04673	10.5801	14.8822	13.6734	14.0616		2.44165	10.319	3.73749	6.27218	3.42394	8.75821	2.60358	2.61141		13.1462	25.4388	14.0103	11.1997	9.03199	7.55336	12.5211	11.118		21.6897	22.5532	9.26922	27.7296	23.4008	21.4717	13.1686	15.1406		29.0742	25.6849	20.0682	14.486	17.7101	36.3187
	C14:1	nmoles/mg hepatic protein	0.550315	1.39052	1.39683	0.872631		0.520661	1.05736	0.774773	0.942587	0.704999	1.81022	1.60857	1.85241		0	1.99102	0.492587	0.960561	0.442001	1.68782	0	0		3.17222	6.19019	2.97038	2.54847	1.47259	1.10174	2.34824	2.14793		3.6568	3.04443	1.18708	4.02613	4.32189	4.39077	2.41792	2.31086		4.77031	3.5468	2.87814	1.70131	2.75212	5.11493
	C16:0	nmoles/mg hepatic protein	207.265	315.302	332.932	174.682		126.108	178.685	159.292	167.778	195.394	256.104	227.008	203.187		62.4744	151.52	83.1504	110.838	77.2862	147.319	63.6968	60.0303		162.568	191.391	161.555	148.64	157.478	129.455	199.267	179.906		380.132	475.778	194.544	546.315	364.781	292.314	201.372	292.228		485.215	556.136	405.316	241.072	276.988	563.082
	C16:1,n-7	nmoles/mg hepatic protein	45.6912	105.847	105.543	56.664		24.0949	41.2961	31.1374	38.4739	35.5437	68.7897	56.9068	53.66		11.9836	51.6733	19.9649	34.3354	18.0732	47.2677	12.7149	10.3855		68.2545	133.991	62.6076	54.1087	47.2971	36.2421	68.6337	62.013		145.28	145.914	47.8381	188.949	144.547	123.759	71.3593	87.5543		170.024	172.318	154.844	59.4923	72.3443	163.103
	C18:0	nmoles/mg hepatic protein	33.2807	32.9082	38.5503	21.143		30.8689	34.9759	29.489	37.2305	33.2245	35.5671	37.9122	34.0255		23.2132	26.1404	25.9723	22.5109	25.589	26.8629	20.2495	23.5829		22.2655	27.3447	24.6254	27.5714	30.9558	26.5356	24.6373	20.5699		31.1739	33.5116	29.4812	32.8107	26.2112	26.2868	21.0134	25.4013		36.6387	37.7488	25.1994	37.413	34.3879	50.3178
	C18:1,n-9	nmoles/mg hepatic protein	205.189	350.785	367.075	187.277		136.316	211.834	192.921	172.295	227.157	317.129	272.683	2.28136		53.4417	201.552	98.1913	159.386	87.0546	203.087	75.1919	52.7891		222.214	374.907	238.375	217.611	199.384	177.558	336.073	286.007		595.833	816.876	265.083	929.329	622.607	546.175	370.139	554.936		888.37	1050.7	825.364	493.134	487.313	1041.34
	C18:1,n-7	nmoles/mg hepatic protein	16.9338	28.4254	30.3896	15.4926		11.5459	15.5298	12.5663	12.5299	14.814	20.3815	16.8595	13.5613		9.70029	20.0846	10.6136	23.8199	10.4901	23.3669	8.09217	7.61291		13.8229	22.7783	13.301	12.8473	16.6864	12.6003	43.4328	36.7429		77.378	122.201	35.5662	150.818	89.2659	61.727	55.2117	76.8058		122.204	147.661	121.841	46.8362	46.0776	110.854
	C18:2,n-6	nmoles/mg hepatic protein	204.665	283.335	310.556	156.309		72.4563	117.523	108.047	99.2942	147.515	162.985	136.608	135.698		22.9494	50.415	37.1259	33.3815	30.6633	43.6813	26.4133	26.2282		56.212	89.4917	59.2253	59.1044	52.0205	49.936	51.0576	45.5405		81.5	54.8315	40.0578	69.7714	66.8921	70.3373	43.1552	48.9441		89.433	75.3108	53.5024	60.9463	61.833	110.243
	C18:3,n-6	nmoles/mg hepatic protein	7.4704	13.3542	11.7624	5.33537		2.53257	5.20114	4.34949	3.85638	7.37812	10.452	7.97985	5.57791		0	2.06328	1.35444	1.19483	1.08883	1.91397	1.00041	0.830458		2.85054	4.51381	2.88893	2.56859	2.3299	1.95094	1.96159	1.74286		4.25442	2.65145	1.9169	3.40648	3.82141	3.56129	1.90674	1.58224		5.35942	3.504	2.54223	2.80581	3.57331	7.73236
	C18:3,n-3	nmoles/mg hepatic protein	9.00464	13.7526	18.1178	8.75907		2.35982	3.93856	3.52717	3.35037	4.4421	5.71589	4.54094	5.55286		0	1.44069	0.718261	0.990237	0	1.29614	0	0		1.53013	3.29539	1.5395	1.56419	1.13259	1.18888	1.56009	1.38196		3.0041	1.41831	0.832074	1.82758	1.94875	2.25652	1.07386	1.17057		2.5745	1.58727	1.25614	1.1026	1.27528	2.79746
	C20:0	nmoles/mg hepatic protein	0	0.277556	0.287561	0		0	0	0	0	0	0	0	0		0	0	0	0	0	0	0	0		0	0	0	0	0	0	0	0		0	0	0	0	0	0	0	0		0	0	0	0	0	0
	C20:1,n-9	nmoles/mg hepatic protein	2.68108	4.74278	5.63575	2.81888		2.67439	4.65898	3.7614	2.97234	3.50798	5.55605	5.05678	2.16902		1.63365	2.95291	3.07501	4.70456	2.67352	3.68574	1.62719	1.25734		6.47105	13.1162	7.82368	7.8061	3.91886	3.14158	7.3765	9.25012		19.3253	27.0916	6.10197	28.1735	20.1216	16.9792	12.1652	17.6742		26.4695	31.2497	25.4463	14.5124	13.1399	24.4533
	C20:2,n-6	nmoles/mg hepatic protein	1.15097	1.7407	1.79296	0.896212		0.512094	0.67414	0.651171	0.562554	0.998851	0.736619	0.694182	0.668062		0	0.406739	0	0.411554	0	0.373365	1.11153	0		0	0.453241	0.31351	0	4.11075	3.86269	0.489339	0.409558		0.819352	0.900067	4.7099	0.862423	0.576339	0.543873	0.460881	0.902639		0.675376	1.1941	0.892034	0.650747	1.50503	10.515
	C20:3.n-9	nmoles/mg hepatic protein	0.392859	0.841438	0.668321	0.547679		0.643532	0.82846	0.56038	0.774428	1.20121	0.980635	0.927648	0.681013		0.830331	1.28364	0.964984	1.31888	0.89316	1.36149	0.829804	0.719774		0.898391	1.27208	0.970525	1.00283	1.35731	1.56873	2.00151	1.67676		2.25584	3.75866	1.86879	4.11439	2.94869	2.47517	2.33279	2.85077		3.88977	5.32628	3.82174	3.53864	2.68526	5.46614
	C20:3,n-6	nmoles/mg hepatic protein	1.60507	2.21641	2.29316	1.16616		2.12526	2.27888	1.90663	2.44155	1.9371	2.31497	2.10889	1.93033		2.50883	2.86078	3.23817	3.33811	3.02035	2.89615	2.45742	2.71434		1.93046	3.17758	2.30864	2.80185	2.75737	2.53449	2.86752	2.35303		5.06594	3.84174	2.78022	3.75385	3.35067	3.31605	2.41373	2.72797		3.62215	4.08585	2.67859	3.08485	1.9974	3.33101
	C20:4,n-6	nmoles/mg hepatic protein	35.8365	37.94	38.6603	20.5454		32.8162	39.0094	30.2817	40.5638	31.6309	39.3761	37.3606	32.7307		25.0504	31.1137	30.1851	25.6691	29.2494	30.8967	23.0997	31.3683		32.2125	34.362	32.4203	35.9282	40.0194	35.0184	32.2749	25.0747		36.2875	30.2788	35.6276	38.4569	33.5721	32.3757	27.0158	28.2613		40.2561	38.7252	25.5177	41.4898	43.3447	51.0274
	C22:1,n-9	nmoles/mg hepatic protein	1.73073	6.00125	6.56507	2.24872		0	0	5.2029	0	0	7.04405	0	2.94946		0	0.994339	0	0	0	4.92153	0	0		1.07503	4.43437	0.877493	0	0	4.47731	12.4657	0.802151		3.51758	2.61761	0	6.75183	3.1582	0.854615	4.3813	3.32641		5.10052	3.02741	9.86191	1.72164	1.1454	3.42834
	C20:5,n-3	nmoles/mg hepatic protein	1.74145	2.81972	3.49861	2.02584		0.939467	1.41657	0.975124	1.16067	1.47376	1.816	1.43129	1.3117		0	0.73338	0.62065	0.660132	0	0.59948	0	0.558089		0.867737	1.25247	0.807347	0.902005	0.802731	0.694864	0.614423	0.495765		1.07453	0.43936	0	0	0.610561	0.822597	0	0.367392		0.84849	0	0	0.630966	0.639546	1.02839
	C22:4,n-6	nmoles/mg hepatic protein	1.01153	1.17739	1.36728	0.619543		0.826753	0.986411	0.999149	1.08642	0.867522	1.03556	1.07957	1.1243		0	0.994462	0.861013	0.943922	0	0.865589	0	0.638763		0.859496	1.35444	0.995878	1.17973	0.867769	1.01455	1.30209	1.09184		2.32367	2.68172	1.18442	2.17936	2.12512	1.86129	1.9007	1.93169		1.82664	3.69697	2.28383	2.94034	1.66316	2.56666
	C22:5,n-6	nmoles/mg hepatic protein	1.0484	1.25957	1.18411	0.743929		0	0	0	0	0	0	1.24485	1.11075		0	1.27099	0	0	1.0072	1.24219	1.711	1.00396		2.06896	1.61279	1.27807	1.43511	1.3324	2.49315	1.57138	1.34627		6.97071	6.78402	1.50375	0	2.00326	0	0	1.65313		2.45065	2.84952	0	3.15141	3.54905	6.03042
	C22:5,n-3	nmoles/mg hepatic protein	2.2209	2.89671	3.34062	1.79548		1.3212	1.86252	1.73658	1.89772	2.22786	2.41266	2.29111	2.10506		0	1.18258	0.795152	0.755717	0.645023	1.08257	0.586224	0.637426		1.54772	2.03025	1.49686	1.57086	1.5306	1.43429	1.158	1.02875		2.31753	1.34402	1.26017	1.07956	1.31178	1.70357	1.00364	0.94644		1.79033	1.7085	0.944095	1.69349	1.69268	2.50984
	C22:6,n-3	nmoles/mg hepatic protein	28.0265	31.9462	34.375	21.011		21.8161	26.5348	22.1771	26.2865	25.7061	27.3711	26.4861	24.5228		12.8932	17.8372	14.8476	12.636	14.2579	16.5249	12.1068	13.4606		17.1122	18.9452	17.6503	18.0767	20.1491	16.3034	15.122	12.9174		16.1585	12.2366	17.3696	13.0453	13.4673	14.9168	11.1558	12.8523		17.8422	15.5164	11.3327	16.3199	21.6796	25.1494
	Total	nmoles/mg hepatic protein	816.171	1255.54	1333.16	690.886		475.62	698.4	619.164	622.228	747.459	984.097	855.973	542.321		229.12	579.523	335.909	444.128	305.858	570.136	253.492	236.429		632.588	964.306	649.58	609.503	595.37	517.244	819.468	704.271		1440.82	1771.71	698.806	2054.37	1432.23	1229.5	844.39	1180.28		1939.85	2182.75	1696.45	1049.92	1098.77	2228.86
	Sum SFA	nmoles/mg hepatic protein	249.222	365.072	388.936	205.758		162.119	223.77	197.588	213.74	240.353	308.19	280.106	252.834		88.1292	188.672	112.86	139.622	106.299	183.386	86.5499	86.2247		199.488	247.128	201.73	188.446	198.201	164.123	237.158	212.249		433.798	532.797	233.919	607.826	415.578	341.446	236.297	333.484		552.347	620.734	451.441	294.164	330.559	652.169
	Sum MUFA	nmoles/mg hepatic protein	272.776	497.192	516.605	265.373		175.152	274.376	246.364	227.214	281.727	420.71	353.114	76.4735		76.7592	279.249	132.338	223.206	118.733	284.016	97.6262	72.0449		315.009	555.417	325.955	294.922	268.759	235.121	470.33	396.963		844.99	1117.75	355.777	1308.05	884.021	753.885	515.674	742.608		1216.94	1408.51	1140.24	617.398	622.773	1348.3
	Sum N3 PUFA	nmoles/mg hepatic protein	40.9935	51.4153	59.332	33.5914		26.4366	33.7524	28.416	32.6953	33.8498	37.3157	34.7495	33.4924		12.8932	21.1938	16.9817	15.0421	14.9029	19.5031	12.693	14.6561		21.0578	25.5233	21.494	22.1138	23.615	19.6214	18.4546	15.8239		22.5547	15.4383	19.4618	15.9524	17.3384	19.6995	13.2333	15.3367		23.0555	18.8121	13.5329	19.747	25.2871	31.4851
	Sum N6 PUFA	nmoles/mg hepatic protein	252.787	341.023	367.616	185.615		111.269	165.673	146.236	147.805	190.328	216.901	187.076	178.84		50.5086	89.1249	72.7647	64.939	65.029	81.8693	55.7934	62.784		96.1339	134.966	99.4306	103.018	103.438	96.8102	91.5244	77.5588		137.222	101.969	87.7806	118.43	112.341	111.996	76.8531	86.0031		143.623	129.366	87.4168	115.069	117.466	191.445
	Mead Acid	nmoles/mg hepatic protein	0.392859	0.841438	0.668321	0.547679		0.643532	0.82846	0.56038	0.774428	1.20121	0.980635	0.927648	0.681013		0.830331	1.28364	0.964984	1.31888	0.89316	1.36149	0.829804	0.719774		0.898391	1.27208	0.970525	1.00283	1.35731	1.56873	2.00151	1.67676		2.25584	3.75866	1.86879	4.11439	2.94869	2.47517	2.33279	2.85077		3.88977	5.32628	3.82174	3.53864	2.68526	5.46614
	Total	nmoles/mg hepatic protein	816.171	1255.54	1333.16	690.886		475.62	698.4	619.164	622.228	747.459	984.097	855.973	542.321		229.12	579.523	335.909	444.128	305.858	570.136	253.492	236.429		632.588	964.306	649.58	609.503	595.37	517.244	819.468	704.271		1440.82	1771.71	698.806	2054.37	1432.23	1229.5	844.39	1180.28		1939.85	2182.75	1696.45	1049.92	1098.77	2228.86
	SFA Index	Mole%	30.5355	29.0768	29.174	29.7818		34.0858	32.0404	31.912	34.3507	32.156	31.317	32.7237	46.6207		38.4641	32.5564	33.5984	31.4372	34.7544	32.1652	34.143	36.4695		31.5353	25.6275	31.0555	30.918	33.2903	31.7302	28.9405	30.1374		30.1077	30.0725	33.474	29.587	29.0162	27.7711	27.9844	28.2546		28.4736	28.4382	26.6109	28.0179	30.0845	29.2602
	MUFA Index	Mole%	33.4214	39.5998	38.7505	38.4106		36.826	39.2864	39.7898	36.5161	37.6913	42.7509	41.253	14.1011		33.5017	48.1859	39.3968	50.2572	38.8198	49.8156	38.5125	30.472		49.797	57.5976	50.1793	48.3873	45.1415	45.4565	57.3945	56.3651		58.6465	63.0886	50.912	63.6714	61.7235	61.3163	61.0706	62.9178		62.7335	64.5291	67.2131	58.8044	56.6791	60.4926
	N3 PUFA Index	Mole%	5.02266	4.09506	4.45048	4.86208		5.55834	4.83282	4.58942	5.25455	4.52865	3.79187	4.05965	6.17576		5.62725	3.65711	5.05544	3.38689	4.87251	3.42077	5.00727	6.19892		3.32883	2.64681	3.30891	3.62816	3.96644	3.79345	2.25202	2.24684		1.56541	0.871378	2.78501	0.776512	1.21059	1.60224	1.56721	1.29941		1.18852	0.861855	0.797723	1.88081	2.3014	1.41261
	N6 PUFA Index	Mole%	30.9723	27.1614	27.5749	26.8663		23.3946	23.7217	23.6182	23.7541	25.4633	22.0406	21.8553	32.9768		22.0445	15.379	21.662	14.6217	21.2612	14.3596	22.0099	26.5551		15.1969	13.9961	15.3069	16.902	17.3737	18.7166	11.1688	11.0126		9.52385	5.75542	12.5615	5.7648	7.8438	9.10902	9.10161	7.28665		7.40382	5.92677	5.15293	10.9598	10.6907	8.58938
	Mead Acid Index	Mole%	0.0481344	0.0670178	0.0501306	0.079272		0.135304	0.118623	0.0905058	0.124461	0.160706	0.0996482	0.108373	0.125574		0.362399	0.221499	0.287275	0.29696	0.292018	0.238801	0.327349	0.304435		0.142018	0.131916	0.149408	0.164533	0.227977	0.303286	0.244245	0.238085		0.156566	0.212149	0.267426	0.200275	0.205881	0.201315	0.276269	0.241532		0.200519	0.244017	0.225279	0.33704	0.244388	0.245243
Hepatic Oxylipins	9(S)-HODE	units/mg hepatic protein	135740	68878.8	67317.3	95879.1		28699.7	64253.6	43567.3	45720.9	119174	106023	67887.1	74616.3		42618.5	37544.1	26753.2	33572.4	33679.9	27238	29406.3	28564.1		20364	25189.5	28844.2	18194.4	20757	15868	31431	34039.4		40941.8	18111	29150.3	17958.3	14475.7	34749.8	17791.8	19711.3		26079	16776.9	16313	25081.7	30578.1	40311.7
measured by LC/MS	13(S)-HODE	units/mg hepatic protein	121065	80939.4	67729.3	98687.4		37767.5	62233.4	51196.2	42205.5	111723	88454.5	65903.9	77125.1		47261.1	42614.6	30883.1	37674.9	34877.9	32906	32235.6	33247.6		23805.1	23276.3	28618.5	22985.1	19331.5	17272.7	34220.1	38325.1		43669.6	19279	32091.5	16985	20543.2	35008.6	21713.1	18585.4		31175.4	18230.9	15373.6	23141.3	31390.8	44602.5
	9,10-EpOME	units/mg hepatic protein	126701	130606	92843.2	138156		68929.8	102834	96810.2	74680.9	174823	111273	109179	101741		99017.4	67416.2	65298.7	89700.1	62296.6	52069.3	68181.8	71075.7		51433.8	38973.7	34796.9	33500.5	39133.5	54545.5	68633.3	60763.5		77920.7	35832.7	83701	48071.7	56093.5	56126	48673.7	43539.7		49288.3	45416.2	55039.8	34313.7	40213.6	57791.3
	12,13-EpOME	units/mg hepatic protein	7174.03	0	2303.19	8812.58		6446.49	13942.2	7208.93	0	10808.6	271.136	2321.89	1392.56		0	5939.15	7259.74	7522.82	2581.37	4383.72	0	0		0	4742.11	0	9714.63	1074.07	6807.36	5674.75	0		8944.93	0	6638.07	0	7229.57	0	3669.32	0		2278.24	8368.48	9319.19	7563.32	6835.38	273.939
	9,10-DiHOME	units/mg hepatic protein	172571	90030.3	103036	119139		35005.8	82603.8	62227.5	57815.4	177225	141773	90211	122786		25227.2	20621.7	16335.1	12933.5	17662.7	15944.7	10809.4	8934.64		20481.6	32394.7	29156.5	11200.3	12236.2	12995.7	15649	34581.3		28306.7	9805.34	20592.3	6331.67	16842.2	28537.5	20214.4	7401.33		20633.6	5163.15	3899.2	12638.9	16141.2	25745.3
	12,13-DiHOME	units/mg hepatic protein	181974	101061	118694	149786		56455.7	99887.8	99548.1	90772.1	166525	112955	86600.6	131405		34242.2	32826.3	30181.8	25467.2	30515.4	28362.6	26716.1	25236.7		37058.8	49868.4	56577.6	26478.7	33123.7	29588.7	37180.9	69852.2		41353.6	20648.9	46772.9	22293.6	39230	55133.7	45269.7	22019.1		42424.2	16483.9	17150.8	26817.8	38518.7	41418.2
	PGD2	units/mg hepatic protein	0	931.515	0	0		0	0	0	0	671.257	317.045	136.893	954.25		250.553	524.912	77.4545	0	0	364.597	47.5649	0		0	0	1245.92	0	0	95.8009	0	164.852		0	0	0	381.352	0	25.3451	0	779.393		995.868	2430.63	0	0	1146.74	0
	PGE2	units/mg hepatic protein	1503.38	549.697	452.396	2428.57		73.1876	1703.42	129.957	186.378	1306.85	579.318	999.491	181.553		127.61	147.487	240.286	135.767	72.4231	534.413	189.471	848.43		265.625	206.342	355.432	253.718	230.212	533.983	88.5861	60.1232		721.307	339.293	140.768	71.1207	96.9296	123.253	157.869	455.131		298.898	485.017	514.81	726.307	445.322	545.167
	13,14-dihydro-15-keto PGD2	units/mg hepatic protein	546.494	398.788	778.356	256.074		234.753	828.283	0	77.2337	0	0	1192.47	56.405		35.3967	519.18	47.2727	454.15	43.6257	375.619	0	265.569		302.022	103.5	602.916	34.0021	48.9867	26.3853	335.979	59.5567		31.369	180.678	524.101	57.9855	0	341.89	133.289	654.757		0	279.023	0	210.172	264.221	364.047
	13,14-dihydro-15-keto PGE2	units/mg hepatic protein	143.714	124.303	246.801	540.904		750.518	183.474	543.062	768.571	148.835	0	213.349	59.0024		177.622	357.143	415.065	541.069	0	381.916	431.586	413.021		354.301	57.9737	634.849	198.201	530.165	405.411	146.793	404.68		144.828	19.9567	302.002	0	401.275	326.79	404.067	405.692		359.045	617.314	168.612	113.235	311.586	81.2105
	13,14-dihydro-15-keto PGF2a	units/mg hepatic protein	9636.36	3363.64	542.399	4615.38		0	1974.75	1637.16	3592.8	4205.51	3897.73	3056.19	4896.69		511.422	1288.14	114.649	2604.09	3017.63	2620.33	0	4040.14		6522.06	1542.63	0	1134.56	366.177	0	2662.52	7485.22		1590.32	237.779	737.745	0	2425.6	3436.15	3888.15	1900.08		0	0	1449.82	580.882	0	3875.34
	15-keto PGE2	units/mg hepatic protein	437.922	1466.36	736.283	878.816		2049.02	1034.23	440.723	1128.69	3317.09	1365.45	1026.19	1577.92		2434.54	2237.65	2942.86	885.267	339.738	2876.74	678.803	474.524		787.868	151.658	1940.3	2056.38	1024.69	4168.83	313.881	763.793		3669.58	1831.29	3349.67	395.871	3632.5	1657.46	93.634	719.776		273.646	3158.71	2818.3	4287.17	1425.35	1909.89
	PGJ2	units/mg hepatic protein	6441.56	3324.24	2242.46	4221.61		3182.97	3428.73	2985.11	2504.71	4540.96	2595.45	4312.23	2755.31		1734.71	2138.01	1673.25	1604.09	1302.44	1943.99	1622.45	1523.93		2936.03	2097.63	1383.55	1044.79	1768.46	2150.43	1285.78	2099.51		2456.51	3232.88	2872.96	2161.98	2508.27	2333.91	1969.05	2030.33		2704.32	3795.78	2369.58	2685.87	2400.74	3252.03
	6-keto PGF1a	units/mg hepatic protein	12898.7	2983.94	2890.91	4529.91		1551.21	4896.18	2441.52	2287.09	11091.1	7415.91	3094.33	4082.05		2170.47	1530.42	1830.39	3966.97	1359.4	2223.57	997.913	2386.52		3289.71	2246.84	1599.1	1099.97	858.141	1568.61	866.338	1126.6		1720.54	5593.37	5122.55	1956.9	9461.5	2284.3	2575.15	1448.48		4373.28	5258.6	3636.16	4375	2818.67	11262.4
	8-iso PGF2a	units/mg hepatic protein	96.6234	350.909	122.793	641.941		160.138	220.791	25.3987	37.4765	130.544	254.545	141.139	389.61		413.166	112.213	381.039	243.59	80.1989	47.6158	285.946	146.037		269.338	168.184	236.029	100.052	912.416	11.8571	50.1395	118.177		133.248	90.9301	124.387	251.361	114.738	100.453	127.564	50.6647		154.729	74.0954	371.132	0	37.6828	186.043
	11 b-PGF2a	units/mg hepatic protein	30.0779	49.6667	32.7261	119.689		303.797	97.2783	205.343	73.8858	72.7048	212.864	191.864	142.532		49.5947	140.19	438.182	323.729	120.524	419.028	262.291	144.184		131.029	534.737	80.3367	213.94	409.737	137.576	35.2929	99.4335		188.935	590.05	874.183	296.053	384.743	23.9431	96.1317	499.585		121.442	84.9723	205.769	100.123	47.8523	10.8943
	15-keto PGF2a	units/mg hepatic protein	1844.42	1330.3	520.711	771.673		864.212	571.268	1041.2	505.127	297.175	390.455	877.193	55.9032		209.703	124.118	1353.51	0	434.901	162.011	335.343	347.916		539.338	165.5	2969.46	192.84	134.475	93.1818	91.4182	105.123		1177.82	459.12	1499.18	1028.58	1236.66	797.455	353.006	460.532		1495.64	758.713	236.295	164.4	526.352	1237.8
	15-deoxy-delta12,14-PGJ2	units/mg hepatic protein	2009.87	1301.21	1115.59	2608.67		1593.33	1650.67	793.993	2215.94	3500.35	2647.73	867.023	2814.94		536.969	1350.97	1705.45	681.443	720.841	2014.62	320.501	375.965		447.059	1496.05	491.496	182.809	574.889	461.039	958.807	416.749		469.892	2718.1	1398.69	409.71	828.531	802.416	2270.11	1101.37		2543.62	3633.74	1092.62	1588.44	1498.72	472.9
	Leukotriene B4	units/mg hepatic protein	4496.1	6890.91	4669.27	8186.81		7371.69	8919.75	8389.15	5664.36	7083.33	4777.27	6107.3	4149.94		5232.13	4294.53	2719.48	5493.26	2999.55	2611.34	4271.8	2474.27		3860.29	3831.58	2761.19	4524.39	5474.03	3885.28	4977.47	5401.48		3926.92	4901.23	5759.8	4398.82	5115.73	4408.97	4622.02	4486.91		2141.64	3023.31	2829.35	4258.58	3060.13	2280.94
	Thromboxane B2	units/mg hepatic protein	13516.9	9860.61	5207.11	9313.19		4662.83	12241.9	8054.23	9606.61	18199.2	11254.5	9054.16	11044.9		9864.9	4376.1	6755.84	5636.68	4421.34	4919.03	5006.96	5074.63		7363.97	10807.9	11572.4	5544.79	4498.02	6008.66	5580.35	4108.37		5928.98	7033.89	8153.59	6844.37	10047.2	6639.34	9071.62	9250.1		22686	19449.5	10349.2	8566.18	15867.2	11637.3
	5(S)-HETE	units/mg hepatic protein	46597.4	39575.8	41834.7	42246.6		52128.9	52469.1	60287.1	52249.4	59286.7	63000	45486.9	68122.8		114223	71097.9	75454.5	71751.4	79972.9	63765.2	68645.6	98481.7		48161.8	73263.2	92103.4	70442.8	81062.2	59675.3	84423.9	58275.9		80288.2	62220.6	76674.8	103040	120761	97821.4	89544.7	49896.1		125046	59089.9	75641	65584.2	90318.1	82113.8
	8(S)-HETE	units/mg hepatic protein	13623.4	14381.8	11782.7	22588.5		18112.8	18678.5	19561.4	15128.7	11511.3	18786.4	17177.7	23226.1		12638.2	3972.66	4659.74	28926.6	12882	10427.4	4932.75	6971.18		7647.06	15442.1	11652.2	6885.16	9023.99	6610.39	5458.06	17561.6		10972.7	4060.56	13844	2069.87	6596.6	12219.6	8019.45	3813.88		18668.5	5866.81	5437.67	13108.7	9491.53	11664.4
	9(R)-HETE	units/mg hepatic protein	6368.83	3987.88	3129.47	2353.48		613.349	2583.61	1605.26	1582.34	2876.06	3193.18	1880.75	2029.52		2719.23	1229.94	1178.96	1873.97	2348.55	3058.93	1455.71	1690.43		2183.46	732.632	1041.65	1065.03	1527.84	1231.82	1017.16	1693.6		2253.73	947.08	622.958	664.247	1722.48	1578.95	2008.4	1392.81		2995.87	1349.17	1532.49	2073.12	2064.31	1433.38
	11(S)-HETE	units/mg hepatic protein	1866.75	1295.76	1077.42	589.438		570.541	208.586	760.5	404.687	761.299	682.273	115.891	876.623		297.224	397.046	153.584	617.558	262.658	1109.76	713.822	581.575		187.463	125.211	363.589	52.0062	407.407	858.442	268.397	571.675		2286.93	918.962	384.477	611.615	576.76	603.538	82.5155	159.909		1160.24	334.961	251.326	183.19	583.469	1061.43
	12(S)-HETE	units/mg hepatic protein	99402.6	32575.8	50206	32417.6		9491.37	22413	13891.5	17317.4	28072	29500	24469.9	27393.7		16757.6	17727.1	10922.1	13550.6	14089.1	23616.7	8003.25	8183.22		17345.6	16463.2	12344.7	8057.77	12970	12727.3	9547.31	13593.6		22730.3	8775.78	13872.5	11461	12371.3	12903.4	14303.7	11107.2		32828.3	11631.5	14118	17267.2	27234.7	19236.7
	15(S)-HETE	units/mg hepatic protein	14309.1	9030.3	9034.92	12017.7		5325.66	13327.7	6762.36	9154.63	14872.9	14104.5	10114.4	13485.8		5033.16	3833.77	4298.7	5019.56	4272.15	5229.42	2989.33	5229.03		8735.29	7571.05	10843.5	4434.45	8851.62	4939.39	5616.82	8226.6		7313.43	4233.6	13794.9	4042.65	6726.5	8011.22	7995.14	2962.19		14788.8	4812.43	5156.94	6832.11	11718.1	12129.6
	20-HETE	units/mg hepatic protein	40441.6	46545.5	32769.5	43803.4		38296.9	40796.9	41334.4	41242.9	68891.2	37659.1	43757.9	45631.6		51584.4	40740.7	51818.2	68231.2	48756.8	52969	43599.3	54554.8		50882.4	44105.3	19472.4	34157.7	51129.7	45368	46985.6	48596.1		51827.1	44672	52083.3	45508.2	37128	47217.4	41556.1	34732		24816.3	35826.9	41622.5	44832.5	41328.1	29900.6
	5-OxoETE	units/mg hepatic protein	2115.06	1950	1145.09	1146.52		1602.07	1930.7	880.117	1477.51	2293.08	2089.32	2345.54	1566.41		1524.93	640.212	1814.03	678.401	1729.2	638.102	187.43	1053.01		2194.49	1115.53	1478.13	694.223	1889.35	1137.66	955.374	1556.9		1668.81	686.229	1520.02	781.987	2206.42	1359.79	1128.21	511.01		2580.35	1181.58	656.499	662.99	1570.47	1119.92
	12-OxoETE	units/mg hepatic protein	1212.99	763.939	757.103	880.952		294.591	473.906	0	0	1991.53	0	158.098	649.941		773.274	130.181	159.506	2725.34	560.579	390.238	420.686	2658.26		763.235	259.395	0	1822.9	274.167	0	628.406	0		65.6974	0	41.5441	1423.32	303.496	668.464	548.408	518.072		0	853.94	297.082	915.85	430.462	0
	15-OxoETE	units/mg hepatic protein	4366.23	4100	3368.03	4236.87		2591.48	4890.57	2777.78	3661.85	3640.54	3625	2992.63	4796.34		1099.98	1557.98	4729.87	3329.42	2922.69	2002.25	1625.93	2810.09		2674.26	2807.89	3432.84	1625.56	3277.43	2007.58	1672.6	1941.38		3329.9	1753.42	6870.92	3210.07	3254.61	2340.38	3695.84	1636.68		5027.55	1913.21	2592.84	3167.89	4195.5	3773.71
	11,12-EET	units/mg hepatic protein	2906.49	2288.18	974.409	2311.05		2333.72	3235.13	2448.7	2100.86	900.424	1902.5	2649.38	1868.95		2092.85	1149.69	1923.9	1242.94	2048.15	1492.58	1890.77	1722.34		1347.79	1583.42	2216.24	942.407	2690.43	1783.12	2355.72	2766.01		2936.18	1428.7	1240.6	1906.08	2011.34	2364.11	2340.85	1282.3		4217.17	1548.72	1444.52	1792.08	3211.05	2816.17
	14,15-EET	units/mg hepatic protein	1975.32	1370	799.393	2405.98		1569.62	1437.71	1395.53	1376.23	1716.81	1444.55	1188.66	856.848		1308.28	1159.61	812.987	2185.14	969.711	1358.97	1607.84	842.512		723.529	1191.05	1665.91	1144.76	2350.34	1751.52	1214.76	1446.31		2197.12	1130.64	2829.25	1179.9	2425.6	1420.84	1759.73	1431.66		3032.6	1160.27	872.458	1354.98	820.989	1651.76
	11,12-DiHET	units/mg hepatic protein	72363.6	91727.3	65148.6	116422		82715.8	93658.8	106326	65997.1	115819	68454.5	96186.1	70690.7		78678.5	69047.6	70545.5	122990	82255.9	70197.9	77991.7	65851.8		83860.3	65078.9	102812	49723.3	75355.2	66233.8	71787.2	82660.1		80854.3	77894.7	94362.7	80399.3	82711.4	83175.2	93744.5	94786		64141.4	80421.8	93788.7	108170	87392.6	91373.1
	14,15-DiHET	units/mg hepatic protein	93714.3	62090.9	77857.3	95573.9		45362.5	105976	60765.6	82548.7	95091.8	123955	90872.1	108323		19751.9	31393.3	21239	16193	25180.8	27980.2	16607.1	18746.8		72830.9	75078.9	82523.4	34071.3	60889.8	39913.4	43617.2	79187.2		45908.4	14462.9	112868	28357.5	73098.7	79314.1	89721.5	30328.2		107782	21320.8	20322.7	52594	82795.4	68563.7
	EPA	units/mg hepatic protein	42805.2	35393.9	31099.5	35805.9		18632.9	29321	20720.4	20133.9	48057.9	36727.3	25118.2	20814.6		4502.58	3847	4462.34	5302.04	6261.3	5584.8	3202.69	5651.06		17121.3	14134.2	13877.1	6108.61	12413.2	6017.32	7348.21	17086.2		11788.5	2395.1	16393	4446.46	10814.8	13960.3	11476.6	2390.94		21161.6	1929.41	2391.69	5220.59	12853.5	12233.5
	8,9-EpETE	units/mg hepatic protein	218.701	78.9697	0	83.3333		62.3015	74.018	127.884	114.187	97.5636	121.455	0	77.3318		63.1786	57.9806	64.7792	121.034	100.746	0	63.3117	70.7669		700.735	95.6316	190.906	46.9907	185.162	110.108	120.06	63.1527		209.676	84.4989	114.338	61.1615	63.5097	56.9888	58.5323	53.9884		64.3021	56.2708	118.833	225.082	193.453	112.782
	11,12-EpETE	units/mg hepatic protein	136.779	78.3939	111.494	319.597		419.563	515.713	70.1754	279.766	187.359	0	0	158.412		325.473	0	138.597	343.199	122.084	60.8637	57.9777	66.598		97.3897	67.3684	140.576	315.289	0	110.823	55.782	253.941		0	114.29	211.152	58.7795	62.5177	54.4435	0	56.398		61.0193	60.0222	119.54	268.587	308.335	301.716
	14,15-EpETE	units/mg hepatic protein	332.987	76.8788	54.0447	381.563		230.84	0	68.1287	263.026	258.969	0	126.341	297.521		120.683	109.458	66.4416	110.865	112.568	508.547	0	65.9032		820.956	261.184	426.935	127.067	461.915	274.026	267.968	60.6158		262.481	36.9575	815.359	57.8494	59.9433	376.618	113.329	155.879		117.723	54.2952	0	201.328	353.146	167.276
	17,18-EpETE	units/mg hepatic protein	775.584	433.939	246.801	285.897		392.175	621.493	305.688	189.286	793.785	101.295	178.312	259.12		36.281	85.5379	168.13	235.463	58.3861	87.3594	44.179	176.325		240.221	178.553	155.276	55.5863	273.701	245.887	382.965	126.33		74.8585	27.1377	629.902	86.0708	312.943	342.752	330.239	147.59		130.257	32.0311	187.754	191.136	315.765	294.038
	5,6-DiHETE	units/mg hepatic protein	1138.44	691.515	897.636	1233.52		429.689	1466.89	607.124	648.253	1660.66	2105	607.17	899.646		335.544	241.843	129.065	230.639	822.333	336.257	86.5724	515.697		695.221	512.895	711.558	462.124	722.572	325.325	717.014	669.212		798.25	151.839	566.176	127.881	386.868	600.518	445.844	376.61		47.7273	151.01	91.4456	72.835	212.468	1107.5
	8,9-DiHETE	units/mg hepatic protein	1993.51	760.606	482.759	652.625		603.452	544.052	696.438	310.944	2026.84	1955	1085.18	1161.16		126.406	468.254	159.87	830.943	295.208	78.6775	473.098	160.937		1260.66	282.895	630.163	521.619	152.737	280.736	174.49	734.483		171.282	117.304	518.791	213.657	148.559	615.833	270.336	375.364		1016.76	432.186	280.946	197.651	108.637	533.875
	11,12-DiHETE	units/mg hepatic protein	8319.48	4130.3	5586.64	5430.4		2050.86	4085.3	3870.28	4708.1	11596	6800	3592.68	4793.39		867.6	1270.72	1608.05	245.285	841.546	820.963	790.121	1456.25		4933.82	2981.58	3071.85	1340.54	2727.7	1719.26	1884.36	2874.38		2120.43	643.259	3322.71	408.348	1914.5	1790.98	2871.35	1320.32		3246.1	1219.76	349.469	2179.33	2730.44	2135.28
	14,15-DiHETE	units/mg hepatic protein	166.182	234.121	178.963	463.675		304.718	336.139	122.86	379.577	453.037	311.364	406.306	251.387		110.145	229.056	30.4675	102.999	450.497	99.6176	379.87	0		291.765	214.447	183.27	138.049	278.593	159.567	22.2484	17.8547		14.7066	118.154	143.219	20.8462	249.882	148.21	374.668	297.466		342.057	115.605	135.146	81.4951	442.303	379.855
	17,18-DiHETE	units/mg hepatic protein	3602.6	2550.91	2455	2903.85		1219.79	2292.09	2150.45	1964.64	2584.04	3186.36	2259.6	2056.67		1945.47	1516.31	1042.6	1343.76	1254.75	1383.27	351.113	1100.62		756.25	2132.89	1909.06	1899	1810.62	1085.5	1868.27	1611.58		1162.89	1182.55	1370.51	1226.18	1254.37	1705.78	1362.73	1298.5		1364.1	411.543	701.592	1764.09	1580.91	1558.94
	18-HEPE	units/mg hepatic protein	1529.87	310.606	602.906	851.038		703.337	1178.45	374.269	278.301	2043.43	1671.82	319.603	1208.97		286.662	74.3827	76.961	252.455	85.4882	10.8502	231.749	375.708		1135.66	956.842	764.491	458.492	968.786	466.883	184.853	678.079		400.154	177.217	714.461	227.314	645.725	507.118	455.349	61.612		1002.3	208.923	235.853	178.166	567.681	256.098
	Leukotriene B5	units/mg hepatic protein	81376.6	238424	132704	213797		384580	251263	658426	168341	219986	19184.1	173862	59120.4		74453.5	38955	12446.8	54193.8	13318.3	27148	33140.1	10558.4		71617.6	32947.4	65029.5	53130.4	80153.7	124545	42566	58522.2		78872.9	238068	67442.8	125726	159565	150777	93832.9	82218.5		4123.05	27746.9	10267.5	29656.9	6698.4	10185.2
	Resolvin E1	units/mg hepatic protein	43.8701	201.788	189.72	68.1319		61.1047	14.6296	120.335	109.646	147.846	116.25	23.1528	75.2952		93.4169	198.413	127.169	40.1825	159.788	97.3909	77.2727	97.2208		18.9081	43.8421	106.63	40.4358	242.954	84.2424	62.6475	46.4039		121.719	30.4254	90.1144	45.8938	64.2655	75.906	77.8515	59.2646		96.9467	49.9445	116.424	243.464	106.942	53.0939
	8-iso PGF3a	units/mg hepatic protein	1298.96	166.515	602.689	1616.3		429.459	710.157	0	234.568	376.412	363.182	392.576	564.64		0	0	0	649.283	0	0	0	0		1522.79	0	954.183	0	0	435.281	669.599	0		573.598	0	0	0	0	234.469	102.144	297.258		529.844	2062.38	876.879	845.384	1451.82	0
	DHA	units/mg hepatic protein	7.94805e+06	5.42121e+06	4.77554e+06	6.55067e+06		4.82854e+06	6.70595e+06	5.54226e+06	4.48629e+06	8.31568e+06	6.98864e+06	5.75642e+06	5.38961e+06		2.33088e+06	2.3567e+06	2.14649e+06	1.93698e+06	2.45705e+06	2.59784e+06	1.70014e+06	2.06716e+06		2.47537e+06	3.21579e+06	3.00764e+06	1.88343e+06	3.11437e+06	2.04004e+06	2.82772e+06	4.19704e+06		3.02367e+06	1.78803e+06	5.71078e+06	2.57486e+06	3.94426e+06	3.52028e+06	3.77984e+06	1.0538e+06		4.83012e+06	1.84329e+06	2.10875e+06	2.03533e+06	4.58091e+06	4.34282e+06
	7,8-EpDPA	units/mg hepatic protein	1320.78	793.03	285.838	0		0	0	0	164.763	0	947.727	798.881	411.157		544.584	111.596	101.065	1271.19	0	381.466	114.61	266.341		532.353	39.1053	202.013	510.896	26.1822	505.844	414.718	974.384		717.447	164.528	3114.79	58.3711	543.458	191.76	0	364.562		664.83	114.562	13.1543	307.802	400.743	832.204
	10,11-EpDPA	units/mg hepatic protein	2158.7	1928.48	1142.92	2731.38		1295.97	2439.67	1476.08	2335.22	2837.92	1947.95	1352.66	1543.39		1127.98	354.938	1142.34	702.738	610.533	941.296	961.039	1058.67		1358.46	836.053	1415.48	338.637	1351.27	1027.92	1533.15	581.527		1673.7	599.712	2244.69	642.015	1853.8	446.937	1179.93	1313.25		2750.23	818.646	479.001	903.391	1627.35	2036.59
	13,14-EpDPA	units/mg hepatic protein	565.714	492.727	0	720.391		51.0702	508.418	178.868	573.76	762.712	599.318	467.073	713.4		297.716	125.176	238.883	62.6684	172.514	282.051	118.159	169.12		97.6471	153.684	55.9701	131.425	373.399	198.55	23.643	264.532		74.8842	132.906	330.556	357.985	89.9622	157.204	536.914	163.668		232.094	29.0788	40.1857	203.023	224.634	211.585
	16,17-EpDPA	units/mg hepatic protein	676.623	400.606	559.748	735.653		494.361	408.81	955.609	730.906	445.621	529.773	1006.86	840.614		48.956	295.414	253.74	657.54	522.152	629.105	840.909	96.3973		619.853	342.632	492.711	619.855	521.78	367.532	423.514	773.399		721.565	216.871	628.676	254.31	753.188	643.227	517.462	430.411		844.353	84.4395	460.654	507.966	607.616	551.265
	19,20-EpDPA	units/mg hepatic protein	3659.74	2664.55	2697.9	3464.59		1513.23	3148.15	1936.74	2726.51	1730.23	2368.18	1322.4	2141.09		243.699	594.797	997.922	850.5	1193.49	64.5749	229.847	1172.16		0	370.526	917.91	0	802.469	537.662	1062.43	0		346.629	171.738	2169.12	492.514	1358.05	2087.79	1643.68	361.861		1218.78	429.523	519.673	864.788	1177.15	3227.19
	7,8-DiHDPA	units/mg hepatic protein	3025.97	533.939	2109.09	2301.28		415.19	1790.4	1804.89	1205.27	2621.82	2702.27	617.086	766.824		209.359	230.6	283.896	275.098	92.0434	58.9294	281.076	267.885		632.353	199.474	1193.16	291.941	113.231	820.563	156.855	138.966		613.742	200.865	371.855	55.7396	280.586	211.475	876.437	36.2692		765.152	405.549	190.606	338.44	467.843	435.863
	10,11-DiHDPA	units/mg hepatic protein	15158.4	11378.8	11296.9	14942		4370.54	10019.6	6501.86	7566.44	14904.7	13897.7	9666.92	9527.74		1943.99	2220.02	1301.56	817.905	2120.25	1724.7	1435.99	1155.43		5029.41	4921.05	5774.04	2175.72	4230.14	3294.37	3177.43	3280.79		2237	1335.11	7393.79	1206.9	4596.13	4488.78	4283.82	1937.68		6448.58	1396.89	1259.5	4975.49	6656.61	7183.83
	13,14-DiHDPA	units/mg hepatic protein	19685.7	17063.6	19254	31196.6		9397.01	17511.2	14468.4	15185.2	21423	15859.1	11835.7	16632.2		3571.6	5050.71	3202.6	1677.97	3105.79	4698.61	2840.91	2246.01		8720.59	10107.9	13073.6	6406.09	9895.18	6008.66	7208.75	10123.2		6711.27	2380.68	13558	3264.52	10770	9355.05	10607.9	4669.71		12463.3	2821.31	2707.78	11817.8	13436.3	11041.1
	16,17-DiHDPA	units/mg hepatic protein	22558.4	14824.2	18920	26327.8		16062.1	20754.8	19800.6	19317.8	20928.7	18718.2	15672.5	19188.3		6145.91	8262.79	5103.9	4049.54	5895.12	7528.12	5364.1	5360.27		11051.5	11689.5	17308.2	10034.6	15222.5	11194.8	10407.6	15596.1		8363.36	3287.67	18876.6	5254.08	15137	14695.9	15280.7	7573.74		18411.4	4566.04	3167.55	9468.95	20492.2	14650
	19,20-DiHDPA	units/mg hepatic protein	25018.2	17545.5	20507.5	26968.9		16674.3	25098.2	20050.5	19686.1	23923	23318.2	18057.5	20466.4		5261.61	9360.67	6171.43	4563.23	5904.16	7118.76	4580.24	4788.99		11132.4	12273.7	15409.6	9339.33	14533	9668.83	13156	15433.5		9179.1	3798.13	20645.4	6642.47	14374.1	14531.9	16923.1	7806.4		20360.4	5387.35	4801.06	8972.63	21142.3	17432.2
	Resolvin D1	units/mg hepatic protein	1875.32	969.697	270.007	233.089		1561.33	333.053	1321.9	516.635	2826.62	785.682	1837.53	3476.98		1504.05	653.439	66.5714	2395.05	1313.29	452.991	278.525	2799.79		4441.18	226.842	8226.31	1204.43	446.308	692.424	346.063	3820.2		403.242	0	573.529	531.534	551.488	1251.51	139.943	0		216.162	79.4673	203.492	381.536	3587.18	550.813
	17(R)-Resolvin D1	units/mg hepatic protein	496.104	0	1190.63	169.841		28.5386	250.842	124.455	60.1381	838.983	149.114	93.5418	1100.94		108.155	266.755	60.1299	526.728	254.973	1895.41	1009.28	1236.23		221.801	706.579	0	452.093	543.21	56.6234	1080.03	942.365		625.064	630.137	503.676	646.325	195.087	575.28	526.304	253.012		2355.37	790.011	225.906	113.419	1163.22	0
	Resolvin D2	units/mg hepatic protein	523.896	1426.67	802.429	574.176		251.093	248.429	1000	827.16	898.305	0	2497.84	234.711		1170.72	1357.36	2142.6	0	775.316	1170.49	0	839.424		3247.06	466.579	746.095	182.636	197.764	295.238	391.118	660.591		692.486	130.411	3672.79	511.797	550.779	3688.52	1116.93	1047.57		1173.09	456.604	604.111	499.183	2320.87	335.366
	Resolvin D3	units/mg hepatic protein	191.455	639.091	323.14	537.851		111.554	357.183	0	12.0527	702.684	26.0682	270.786	120.484		0	501.323	241.532	247.545	62.7712	383.266	72.0315	111.117		305.772	205.211	170.41	78.2255	115.048	176.775	177.666	419.458		193.541	177.361	130.229	145.168	249.882	527.61	153.47	88.575		382.691	59.5782	121.972	136.601	0	53.0939
	Resolvin D5	units/mg hepatic protein	40.7792	228.091	0	365.385		241.887	61.8687	176.05	0	421.257	162.477	74.5487	159.917		35.2248	30.6658	33.7922	215.385	100.497	139.631	147.472	316.006		96.6912	151.053	233.426	85.7489	197.461	134.719	96.3313	84.3596		132.656	59.0339	307.271	201.134	15.1795	366.911	239.169	9.02368		37.4197	113.651	111.671	273.897	91.8505	96.0253
	PDX	units/mg hepatic protein	253.844	443.636	48.9482	238.187		280.092	58.6139	37.9585	64.1766	109.958	286.591	151.64	27.5089		39.1304	156.548	99.0649	643.633	152.78	115.137	90.5612	64.3335		375.368	197.026	101.736	17.7274	358.491	118.896	328.899	288.67		55.9701	193.367	245.221	118.897	199.693	200.69	0	146.012		387.511	295.893	103.294	263.889	140.214	110.298
Hepatic Bile Acids	αMCA	units/mg hepatic protein	222038	88288.5	137815	134595		49272.6	163797	76401.3	72346.6	87868.3	87459	91486.2	172296		124554	37467.3	622565	46955.8	941354	259340	51675.9	220820		295988	75283.3	125179	95874.6	74655.7	18564.2	128544	681645		56763.3	62314.8	330114	74185.3	92109.4	981403	1.00968e+06	414846		208332	95812.8	37662.1	11057.3	423650	150638
measured by UPLC/MS	βMCA	units/mg hepatic protein	1.75265e+06	47.5613	1.11638e+06	1.17359e+06		643040	2.15585e+06	998410	1.07371e+06	1.2915e+06	925989	1.34335e+06	2.57397e+06		1.36284e+06	47.5613	6.17729e+06	228478	6.78582e+06	2.26523e+06	336133	2.34526e+06		3.70583e+06	47.5613	1.46082e+06	963337	888503	246596	1.08566e+06	6.14357e+06		661152	1.13353e+06	7.70252e+06	47.5613	767766	7.4706e+06	3.84706e+06	1.46715e+06		3.50163e+06	1.64751e+06	704230	1.20391e+06	3.58572e+06	1.7738e+06
	γMCA	units/mg hepatic protein	15630.1	8636.44	7940.3	7077.13		8597.28	21077.5	12307	8829.59	5993.35	5109.94	14392.5	9221.65		14459.5	5075.55	95759	7742.53	82291.9	9041.74	9340.77	17970.4		34021.9	1698.44	47.5613	47.5613	5702.23	2689.69	13156.4	22254		3176.82	12465.7	47.5613	2488.51	3981.59	59280.2	43074	13837.5		19800	7048.33	3991.93	1719.75	31714.9	6243.03
	ωMCA	units/mg hepatic protein	306638	47.5613	144697	197760		91537.9	290566	138346	151065	113108	124719	241224	359472		262231	47.5613	1.26338e+06	55270.9	758264	102926	96126.8	334152		171233	132270	202853	111109	105313	27138.8	151879	309628		81418.3	110596	9971.71	47.5613	178014	1.25564e+06	1.44981e+06	386615		93890.4	18218.4	13994.3	47.5613	150709	50715.4
	CDCA	units/mg hepatic protein	14195.1	4020.64	8842.5	16431.2		5282.24	9290.2	9513.9	7529.05	7503.46	12973.9	8020.37	14927.6		2690.72	3189.91	8105.22	6888.01	25506.1	6518.66	2236.14	12208.3		85807.9	12146.1	14496.6	20633.7	9858.17	2937.62	14602.9	187401		8328.87	7462.18	15307.5	6239.66	9121.02	41135.6	84715.3	38122.7		12702.8	6560.57	7134.74	7226.66	114699	13089.1
	ACA/CA	units/mg hepatic protein	904365	333152	308030	470508		220201	613197	251708	205668	245082	234397	224350	733826		570575	194226	3.50193e+06	302969	6.28756e+06	1.85821e+06	282010	1.22217e+06		5.22164e+06	669037	505936	1.38553e+06	778751	72539.5	834574	1.90366e+07		47751.4	190119	410829	66421.5	152901	3.81509e+06	5.2492e+06	2.26495e+06		629693	148935	123606	24790.3	4.87197e+06	1.01184e+06
	GCA	units/mg hepatic protein	6596.66	3033.94	7818.47	8413.08		3930.71	2299.49	5476.28	4161.74	6327.03	3141.96	3853.21	6303.55		10225.8	10991	61641	22870.8	36618.1	63950.6	4986.32	16505.7		3387.85	961.211	10989.5	4628.86	4207.16	3241.18	1303.18	3495.88		3142.81	9263.69	5878.68	3965.68	2216.52	16752.7	13603.3	9495.11		28817.1	27526.9	20200.4	1487.58	5558.44	4186.74
	TCA	units/mg hepatic protein	1.69275e+06	1.05024e+06	2.64732e+06	2.50613e+06		1.31825e+06	1.25209e+06	1.6754e+06	1.72761e+06	3.07496e+06	1.40278e+06	1.87804e+06	2.63442e+06		3.43814e+06	2.32354e+06	9.53193e+06	5.04372e+06	6.25197e+06	1.38386e+07	1.75188e+06	5.58177e+06		3.18701e+06	1.82302e+06	3.0388e+06	4.79999e+06	3.02428e+06	2.34381e+06	1.94875e+06	3.03956e+06		1.14405e+06	6.44309e+06	2.99321e+06	1.76116e+06	1.17784e+06	7.19873e+06	4.4812e+06	5.28416e+06		5.72773e+06	6.95415e+06	5.03451e+06	6.2851e+06	4.88374e+06	2.78786e+06
	TLCA	units/mg hepatic protein	10287.5	6273.72	7151.7	12694		13661.4	7647.39	21622.1	15725.5	8966.5	9613.89	13225	12395.5		6478.51	21970.8	18558.2	17893.3	23390.5	26594.6	22503.8	25633.6		14141.9	7209.64	10190.4	13815.6	4799.82	12040.7	16913.2	17634.1		4976.35	8751.36	7185.06	14162.8	17940.8	20485.1	50143.4	52583		3993.82	2897.56	4239.14	1487.58	40952.8	16897.7
	TCDCA	units/mg hepatic protein	176616	102944	336347	268653		242573	145327	268083	206676	264845	217197	174707	228774		576655	348248	1.10883e+06	911783	715358	1.87803e+06	328623	792702		326830	195986	357483	633390	299745	244782	408840	265027		213280	998485	521701	504035	242583	648950	729956	1.24238e+06		661816	996762	1.12191e+06	47.5613	716674	275326
	TαMCA/TβMCA	units/mg hepatic protein	382341	136773	522055	463439		268827	198982	337794	275635	460303	168518	285496	362960		1.00737e+06	1.554e+06	6.26083e+06	903152	952031	47.5613	475714	1.28787e+06		233420	192666	404709	603547	519249	285780	345909	183508		238644	1.13631e+06	47.5613	1.02952e+06	237861	1.18117e+06	1.02447e+06	1.25639e+06		47.5613	47.5613	243987	47.5613	837885	47.5613
	TUDCA	units/mg hepatic protein	202361	107038	322518	296932		189325	130151	189319	196534	268482	120819	191778	224426		445160	329184	854049	670387	627767	2.28867e+06	278384	673151		340697	122909	258049	440556	324378	282757	311065	281269		120385	699719	315014	176790	99708.4	531630	388699	573026		946418	506108	379846	274822	741779	298064
	TωMCA	units/mg hepatic protein	21803.7	12496	28481.7	30473.3		22741.2	18450.8	22658.4	6732.59	30142.2	8187.91	9281.06	20259.3		68661.5	41072.5	148013	62953	74679.6	154730	45577.4	71973.3		23062.2	8150.12	25107.5	35353	25560	15710	17990.2	12338.7		6501	52263.1	20337.9	16557.4	13529.8	72312.4	35605.3	30558.5		44277.6	19396.8	26010.9	40720.4	16710.6	9955.24
	DHLCA	units/mg hepatic protein	27146.2	32263.6	18027.4	33666.9		18599.7	28178.1	31206.2	25285	42359.9	21819.7	23501.9	28925.2		24561.1	20366.4	26973.4	36223.9	14761.9	27361.7	14955.1	24777.3		31846.2	25228.2	19587.8	18542.6	34218.2	15177.9	30282.9	33772.9		34942.1	40151	42626.8	31933.8	32104.5	38062.2	29945.1	32282.5		16223.2	31559.3	24957.6	48526.5	44522.4	23523.8
	LCA	units/mg hepatic protein	9872.06	10339.1	8458.9	11128.9		17006	6118.79	6009.64	11495.2	13167.4	9067.9	9734.82	6245.42		6554.51	10570.1	11387.3	8061.9	6058.2	15848.1	10977.4	6968.46		7096.07	11352.7	6340.64	8018.07	8714.31	5542.66	9581.13	12083.5		7906.62	17215.9	18183.2	8822.15	7688.9	8992.5	7405.25	9568.39		4027.63	5172.15	9789.57	9479.96	16059.5	9389.26
	DCA	units/mg hepatic protein	165095	63676.9	17039.6	53438		37902	72323	72939.1	48654.5	20119	38379.6	96563.3	110213		9118.55	27350.2	56343	35130.6	161934	47478.2	20043.7	70223.1		290250	52172.4	52705.8	69662.5	32437.8	16266.4	169892	960851		24031.6	37617.2	49710.1	34038.2	86174.2	870290	1.34107e+06	406010		8385.89	3056.93	11552.3	25216.9	978317	97278.6
	UCA	units/mg hepatic protein	10715.8	2671.48	2118.84	2796.23		2919.38	5290.8	3069.15	2994.28	1275.25	2051.98	7066.26	4427.14		15673.1	4688.6	13926.4	5498.32	22876.4	19534.7	6874.15	8204.36		40644.6	9210.95	8990.87	5029.55	5653.45	2473.21	6436.7	99514		1234.45	3658.7	23917.7	2946.16	1792.05	11832.4	30767.1	10441.2		164167	21026.7	9808.92	3144.56	57035.8	19223.4
	HDCA/UDCA	units/mg hepatic protein	44428.1	20691.6	28317.1	34447.1		13546.7	32526.7	20499.2	16548.2	18831.4	25059.7	18245.7	36365.8		6899.09	4143.11	39459.9	8038.88	57972.1	21194.7	5789.1	17297.3		70291.2	12081.4	21660.2	14243.4	16048.2	6130.42	34253	135349		6741.88	4346.44	39407.5	16287.7	21029.8	158898	152286	52475.3		55962.3	16598.2	7882.82	7001.33	112306	24522.3
	NDCA	units/mg hepatic protein	21100.2	7085.91	8783.23	5987.4		2980.39	15485.9	3005.99	5415.91	1745.82	2883.97	4885.8	3043.66		4555.48	2593.46	4972.61	5029.34	5929.68	3273.18	1701.38	3941.97		4224.65	5803.37	5306.45	4735.29	8665.53	1947.13	1859.21	9451.25		6767.38	5379.45	2612.75	5751.35	6038.71	6944.59	6240.32	4816.52		47.5613	1299.8	47.5613	357.028	8512.22	11480.2
	7-KCDCA	units/mg hepatic protein	8365.63	2611.07	6353.23	5448.63		2664.23	7010.47	1310.71	3845.18	4603.03	2497.97	2106.39	6947.63		5903.37	1701.41	29083.8	3052.7	32327.5	12029.4	1231.62	9173.7		9011.15	3599.25	2032.51	4161.38	3053.54	1585.52	7042.78	33747.1		6478.33	1571.51	18225.6	1651.04	3320.62	30910.8	32810.4	11333.4		6988.24	2960.35	1773.69	2302.39	20515.6	4614.31
	DHCA/MCA	units/mg hepatic protein	20784.1	10932	9734.81	11055.7		3475.89	12760.3	8748.95	8625.94	13364.2	13591.8	7890.38	20768.5		6354.36	4141.22	21044.6	1815.8	21136.5	5971	2952.17	6314.15		9639.94	3708.45	9299.73	5259.12	5316.87	3152.89	10542	19902.8		7093.28	2677.48	8482.95	5816.73	9388.55	79434.3	58246.2	21112.9		3680.1	47.5613	95.1226	7415.78	25583.7	11294.8
	12-KCDCA/7-KDCA	units/mg hepatic protein	69178.3	14731.2	5920.24	23301.1		25440.6	63867.4	24539.2	30971.1	22690	20779.8	32645.6	35296.2		35242.9	7127.28	66213.5	7719.52	110507	129968	32137.2	101538		223832	74146.7	25326.7	68285.1	71460.7	15843.1	31402.1	484164		441.807	4140.4	22038.7	1638.78	13019.4	20281.2	68768	19602.3		76795.5	11271.5	13583.7	7777.92	365241	84525.6
	THCA	units/mg hepatic protein	54904.2	60656.4	50937.8	34739.6		19487.2	67710.8	41686.2	48231.1	119311	125339	108925	148021		3253.19	4647.08	14891.4	1934.05	30805.1	7315.64	3870.19	12353.7		73877.5	56295.3	81479.8	21015.6	23052.8	13025.2	12455.3	97219.5		11287.5	1972.19	37053.5	5422.41	23403.9	39539.8	44553.6	13208.3		18954.7	8089.03	1240.36	2084.3	62998.3	28545.9
Hepatic Glutathione	Glutathione	units/mg hepatic protein	783.798	1544.08	186.165	1672.98		14752.6	942.252	4248.32	1570.8	2235.21	443.204	4066.94	386.637		39628.7	11440.3	28230.1	49639.6	28217.7	17313.7	21796.2	33099.5		5368.92	12519.1	9452.95	19151.1	25619.8	24251.7	28282.2	16145		32868.7	29246.6	14902	22417.9	18177.7	21838	20120.2	24544.9		11845.8	26239.6	20830.1	10357.4	14399.1	18076.4
measured by UPLC/MS	Oxidized Glutathione	units/mg hepatic protein	6523.52	24135.8	5414.11	20298.9		14773.1	9644.75	13315.6	9880.18	15816.6	7806.79	15486.6	6112.73		25567.9	32066	16209.1	32233.2	8810.46	8296.35	14956	9961.26		17881.7	15180.2	10486.7	8358.33	14888.9	8982.07	10695.2	17503.3		23990.5	25709.6	17449.2	19231.4	19464.9	21349.9	12555.8	20850.7		7404.42	29092.9	24602.8	20089.5	17168.9	20120.9
	GSH/GSSG	units/mg hepatic protein	0.12015	0.0639747	0.0343851	0.0824171		0.99861	0.0976959	0.319049	0.158985	0.14132	0.0567716	0.26261	0.0632512		1.54994	0.356775	1.74162	1.54002	3.20275	2.0869	1.45735	3.32282		0.300247	0.824695	0.901426	2.29126	1.72073	2.70001	2.64438	0.922399		1.37007	1.13757	0.854021	1.16569	0.933871	1.02286	1.60247	1.17718		1.59982	0.901925	0.846659	0.515566	0.838673	0.898388
[truncated: 49 more columns]
