# Supplementary material for: Time course of western diet (WD) induced nonalcoholic steatohepatitis (NASH) in female and male Ldlr-/- mice
Source: PLoS One. 2023 Oct 11;18(10):e0292432. doi: 10.1371/journal.pone.0292432 (PMC10566735; doi:10.1371/journal.pone.0292432)
Supplement: S4 Table — (XLSX) [file pone.0292432.s005.xlsx]

## Sheet: Volcano Plot Data
S4 Table Volcano Plot Summary
FEATURES INDUCED BY WD
			Female 1 wk WD versus LFD					Female 40 wks WD versus WD					MALE 1 wk WD versus LFD					Male 40 wks WD versus LFD
Feature Class Legend		#/Feature class
Anthropometric (BW, LW, LW%BW, etc)	A	6						1				A						1	A				Anthropometric (BW, LW, LW%BW, etc)	A
Plasma Lipids, Assay	PL	5						2				PL	1					2	PL				Plasma Lipids, Assay	PL
Plasma proteins, Assays	PP	5						3				PP							PP				Plasma proteins, Assays	PP
Plasma, Glucose, Insulin, Homa-IR	DBX	3						2				DBX						2	DBX				Plasma, Glucose, Insulin, Homa-IR	DBX
Plasma TLR agonists, Assays	PT	2	1					1				PT							PT				Plasma TLR agonists, Assays	PT
Histology Scoring	HIS	5						3				HIS						2	HIS				Histology Scoring	HIS
Hepatic fatty acids/Gas Chromatography	HFA	34	5					5				HFA	3					6	HFA				Hepatic fatty acids/Gas Chromatography	HFA
Hepatic Bile Acids LC/MS	BA	23	4					2				BA						3	BA				Hepatic Bile Acids LC/MS	BA
Hepatic lipids (Chol, TAG, etc)	HL	3	1					2				HL							HL				Hepatic lipids (Chol, TAG, etc)	HL
Hepatic oxylipins, LC/M	OXYL	65										OXYL						1	OXYL				Hepatic oxylipins, LC/M	OXYL
Oxidative stress, LC/MS	OS	3						1				OS							OS				Oxidative stress, LC/MS	OS
Hepatic Microbial product, LC/MS	MP	1	1					1				MP						1	MP				Hepatic Microbial product, LC/MS	MP
mRNA, qRTPCR	R	116	13					41				R	12					29	R				mRNA, qRTPCR	R
Hepatic non-esterified fatty acids, LC/MS	HN	21										HN							HN				Hepatic non-esterified fatty acids, LC/MS	HN
Other metabolites (NAD, NADH), LC/MS	Met	3																					Other metabolites (NAD, NADH), LC/MS	Met
Total		295	19				Total	64				Total	16				Total	47					Total
			Female 1 wk WD versus LFD					Female 40 wks WD versus WD					MALE 1 wk WD versus LFD					Male 40 wks WD versus LFD
			Feature Type	Feature	Fold Change	P-value		Feature Type	Feature ID	Fold Change	P-value		Feature Type	Feature ID	Fold Change	P-Value		Feature Type	Feature	Fold Change	P-Value
			R	Saa1	16.211	0.0091833	1	R	Mmp12	76.167	0.010623	1	R	Saa1	6.9069	0.032917	1	R	Mmp12	24.622	0.031716	1
			R	Gpmnb	6.6932	0.029039	2	R	Gpmnb	31.729	0.0021555	2	R	proCol1A1	4.2308	0.032125	2	R	Gpmnb	17.17	0.014827	2
			HL	Hep F Chol	5.7202	0.014904	3	R	Timp1	23.429	0.031772	3	R	Soat1	3.2242	0.013191	3	BA	GCA	12.893	0.046376	3
			BA	GCA	5.2152	0.0091472	4	R	Gsta1	20.6	0.0094485	4	R	Mcp1	2.9981	0.036923	4	R	Timp1	12.199	0.017641	4
			R	Mcp1	4.6776	0.010921	5	R	Col1A1	19.562	0.031632	5	R	Cyp2C44	2.9709	0.0035606	5	HIS	Fibrosis Grade	10.75	0.015249	5	Table 1 Features Induced and Repressed by the Western Diet, [WD versus LFD]
			MP	Muramic acid	4.3763	0.042895	6	R	proCol1A1	19.328	0.033218	6	R	F4/80	2.7271	0.042379	6	HIS	MAS Score	10	0.0092306	6
			R	Mmp12	4.2623	0.041065	7	R	Mmp13	12.364	0.033218	7	HFA	C20:3,n-6	2.5443	0.0035606	7	PT	PL TLR4 AG	9.7697	0.00015828	7	FEATURES INDUCED BY WD
			R	Trem2	4.1071	0.026254	8	R	Trem2	12.35	0.0093418	8	HFA	C20:5,n-3	2.4213	0.0010971	8	R	Trem2	8.6091	0.017641	8		Number of	Female	Female	Male	Male
			R	Ptgs2	4	0.020082	9	DBX	HOMA-IR	10.936	0.0017854	9	R	Cd40	2.3431	0.029913	9	R	proCol1A1	7.9333	0.018829	9	Feature Class Legend	Features per Class	1 wk	40 wks	1 wk	40 wks
			BA	Tα/βMCA	3.8202	0.0051489	10	R	Mcp1	9.9495	0.0065413	10	PL	PL T Chol	2.2339	0.017214	10	R	Mcp1	7.7272	0.015249	10	Anthropometric (BW, LW, LW%BW, etc)	6		1		1
			R	Tnfα	3.6429	0.023422	11	R	Ptgs2	9.5	0.01782	11	R	Cd68	2.2284	0.023693	11	R	Col1A1	6.5016	0.021259	11	Plasma Lipids, Assay	5		2	1	2
			BA	TLCA	2.9135	0.049076	12	PT	PL TLR2 Ag	9.1021	0.028871	12	HFA	C17:1	2.1809	0.0036914	12	R	S100A4	5.8545	0.0079953	12	Plasma proteins, Assays	5		3
			R	HeyL	2.875	0.0065472	13	R	Cxcl14	8.25	0.016141	13	R	Cybb	2.144	0.023693	13	R	Ptgs2	5.6402	0.017641	13	Plasma, Glucose, Insulin, HomaIR	3		2		2
			BA	ωMCA	2.8455	0.023422	14	R	Pparg2	7.4615	0.017508	14	R	Trem2	2.1227	0.0010971	14	DBX	Homa-IR	5.6263	0.019643	14	Plasma TLR agonists, Assays	2	1	1
			R	proCol1A1	2.7368	0.027204	15	R	Ccl22	7.2083	0.0054088	15	R	LpCat2	2.0016	0.00089035	15	R	HeyL	4.509	0.020496	15	Histology Scoring	5		3		2
			HFA	C20:3,n-6	2.5443	0.0026269	16	R	Srebp1c	6.8636	0.013573	16	R	Cd24	2.0004	0.042379	16	DBX	PL Glucose	4.3543	0.02211	16	Hepatic fatty acids/Gas Chrom	34	5	5	3	6
			R	Timp1	2.4773	0.049689	17	HIS	Fibrosis Grade	6.5625	0.00016	17						HFA	C20:3.n-9	4.0215	0.0027882	17	Hepatic Bile Acids LC/MS	23	4	2		3
			R	CtsS	2.4763	0.041065	18	DBX	PL Glucose	5.9042	0.00080152	18						HFA	Sum Mead Acid	4.0215	0.0027882	18	Hepatic lipids (Chol, TAG, etc)	3	1	2
			HFA	C20:5,n-3	2.4213	0.00078361	19	HIS	MAS Score	5.875	0.048083	19						HFA	Mead Acid Index	3.8122	0.00015828	19	Hepatic oxylipins, LC/M	65				1
			PT	PL TLR4 Ag	2.3864	0.049689	20	R	HeyL	5.86	0.0020443	20						R	Srebp1c	3.7972	0.024549	20	Oxidative stress, LC/MS	3		1
			HFA	C22:5,n-6	2.3565	0.00854	21	R	Cd68	5.7368	0.0085545	21						R	Tlr2	3.6557	0.014827	21	Hepatic Microbial product, LC/MS	1	1	1		1
			HFA	C17:1	2.1809	0.0029004	22	R	Tnfα	5.6964	0.0079631	22						BA	TCDCA	3.423	0.049775	22	mRNA qRTPCR	116	13	41	12	29
			R	Nlrp3	2.1719	0.010274	23	R	Pparg	5.2273	0.0019788	23						R	Hey1	3.3082	0.0090542	23	Hepatic nonesterified fatty acids, LC/MS	21
			R	Tlr2	2.161	0.014904	24	HIS	Inflam Foci	5.04	0.043128	24						R	Tnfα	3.2214	0.0052216	24	Other metabolites (NAD, NADH), LC/MS	3
			HFA	C20:4,n-6	2.0761	0.041065	25	R	Hey1	4.7069	0.001018	25						MP	Muramic acid	3.1944	0.020049	25	Total	295	25	64	16	47
								R	Scd1	4.6629	0.0061513	26						HFA	C20:1,n-9	3.1752	0.009496	26
								R	Tlr2	4.5842	0.043128	27						R	Cd68	3.0856	0.0079953	27
								R	LysOx	4.3636	0.0066011	28						R	Ces1g	2.9791	0.031518	28	FEATURES REPRESED BY WD
								HL	Hep T Chol	4.3237	0.00037292	29						R	Cd14	2.9683	0.015124	29		Number of	Female	Female	Male	Male
								R	CtsS	4.2694	0.0075009	30						R	Cd24	2.8804	0.039633	30	Feature Class Legend	Features per Class	1 wk	40 wks	1 wk	40 wks
								R	LpCat2	4.2267	0.0013747	31						R	LpCat2	2.5816	0.0043727	31	Anthropometric (BW, LW, etc)	6
								HFA	Mead Acid Index	4.0676	3.53e-06	32						BA	TCA	2.5336	0.021447	32	Plasma Lipids	5
								BA	GCA	3.9442	0.031772	33						R	Nlrp3	2.451	0.0086107	33	Plasma proteins	5
								R	Opn	3.9186	0.0068567	34						R	Cybb	2.2706	0.020253	34	Plasma Diabetes markers	3
								PP	PL TNFα	3.894	0.012432	35						R	F4/80	2.2427	0.023794	35	Plasma TLR agonist	2			1
								R	Hmox1	3.8014	0.0058572	36						R	Tlr4	2.2004	0.011029	36	Histology scoring	5				1
								R	Cd14	3.7743	0.020945	37						PL	PL T Chol	2.1975	0.020946	37	Hepatic fatty acids/GC	34	3	12		7
								R	Sox4	3.7544	0.0063147	38						R	Cd40	2.1834	0.01239	38	Hepatic Bile Acids	23		4		1
								R	Cybb	3.6408	0.0042193	39						OXYL	5(S)-HETE	2.1522	0.0079953	39	Hepatic lipids (Chol, TAG, etc)	3
								R	Cd24	3.5169	0.0087604	40						HFA	C18:1,n-7	2.1504	0.038896	40	Hepatic oxylipins	65
								R	CtsB	3.2839	0.00042143	41						R	CtsB	2.1441	0.023292	41	Oxidative stress	3		3		5
								HFA	C22:5,n-6	3.1218	0.0063147	42						R	Tgfβ1	2.0879	0.021447	42	Microbial product	1	1
								R	Ifnγ	3	0.023446	43						HFA	C22:1,n-9	2.0749	0.0087069	43	mRNA/qRTPCR	116	5	8		10
								BA	TCDCA	2.986	0.01765	44						A	Liver Wt	2.0538	0.046376	44	Hepatic nonesterified fatty acids	21
								OS	GSH/GSSG	2.807	0.023777	45						R	Grip1	2.0451	0.049775	45	Other metabolites (NAD, NADH)	3
								R	S100A4	2.7877	0.01816	46						PL	PL F Chol	2.0367	0.015249	46	Total	295	9	27	1	24
								R	Tlr4	2.7599	0.010623	47						R	Casp1	2.032	0.021259	47
								R	Tgfβ1	2.7411	0.0087604	48
								MP	Muramic acid	2.7282	0.018782	49
								PL	PL T Chol	2.6604	0.0063147	50
								HFA	C20:3.n-9	2.6563	0.00011621	51
								HFA	Mead Acid	2.6563	0.00011621	52
								R	Gadd45	2.5655	0.030248	53
								R	Pck2	2.5323	0.0063147	54
								R	Nlrp3	2.5106	0.011101	55
								PL	PL F Chol	2.5038	0.0054088	56
								HFA	C20:1,n-9	2.4647	5.7e-05	57
								R	Cd40	2.4425	0.010623	58
								R	Cd44	2.3423	0.013491	59
								R	Pla2g4a	2.3197	0.042207	60
								A	Liver Wt	2.2349	0.0057747	61
								PP	PL ALT	2.1128	0.012432	62
								PP	PL AST	2.1128	0.012432	63
								R	Cyp2C29	2.0534	0.0022042	64
FEATURES REPRESSED BY WD
Feature Legend
Anthropometric	A							A					A					A
Hepatic Bile Acids	BA							BA	4				BA					BA	1
Diabetes marker	DBX							DBX					DBX					DBX
Histology	HIS							HIS					HIS					HIS	1
Hepatic fatty acids/GC	HFA		3					HFA	12				HFA					HFA	7
Hepatic nonesterified fatty acids	HN							HN					HN					HN
Microbial product	MP							MP					MP					MP
Oxidative stress	OS		1					OS					OS					OS
Oxylipins	OXYL							OXYL	3				OXYL					OXYL	5
Plasma Lipids	PL							PL					PL					PL
Plasma proteins	PP							PP					PP					PP
Plasma TLR agonist	PTLR							PTLR					PTLR	1				PTLR
Hepatic Nonesterified LC/MS	HN							HN					HN					HN
mRNA/qRTPCR	R		5					R	8				R					R	10
Metabolites (NAD, NADH	Met
		Total	9					Total	27				Total	1				Total	24
			Feature Type	Feature	Fold Change	P-value		Feature Type	Feature	Fold Change	P value		Feature Type	Feature	Fold Change	P-Value		Feature Type	Feature	Fold Change	P-Value
			HFA	C22:1,n-9	0.12931	0.021994	1	BA	ωMCA	0.08528	0.024584	1	PTLR	PL TLR4 AG	0.46875	0.023693		OXYL	Leukotriene B5	0.028212	0.032358	1
			R	Pdk4	0.14265	0.021994	2	HFA	C18:3,n-3	0.088629	0.0067025	2						HFA	C18:3,n-3	0.15751	0.017048	2
			R	ID2	0.1762	2.9961e-06	3	BA	THCA	0.096831	0.017508	3						HFA	C20:0	0.15771	0.018829	3
			OS	Oxidized glutathione	0.26672	0.0091472	4	HFA	C18:3,n-6	0.15292	0.0063147	4						OXYL	9,10-DiHOME	0.19859	0.0019709	4
			HFA	C16:1,n-7	0.39739	0.014904	5	HFA	C18:2,n-6	0.16662	0.005124	5						HFA	C18:3,n-6	0.23754	0.009496	5
			HFA	C18:3,n-3	0.40383	0.023422	6	R	ID2	0.18729	0.012432	6						BA	THCA	0.25368	0.0048952	6
			R	HMGCoARed	0.46484	0.0091472	7	HFA	C20:2,n-6	0.24602	0.0021555	7						HFA	C18:2,n-6	0.25846	0.015124	7
			R	PPARg1	0.46557	0.021994	8	HFA	Sum N6 PUFA	0.24741	0.0035174	8						HFA	C20:5,n-3	0.268	0.0099964	8
			R	Ephx1	0.47508	0.0091472	9	HFA	C20:5,n-3	0.26374	0.0010981	9						R	G6Pc	0.27136	0.021951	9
								R	HMGCoASyn2	0.28587	0.0034656	10						R	Hhip	0.28605	0.0079953	10
								BA	DHCA/MCA	0.29109	0.024584	11						R	HMGCoARed	0.2903	0.038896	11
								BA	NDCA	0.29544	0.0019788	12						R	Cyp4A10	0.29695	0.0048952	12
								R	Acot1	0.30679	0.00011621	13						R	Ephx2	0.31475	0.015124	13
								HFA	Sum N3 PUFA	0.32433	5.62e-06	14						R	Acot1	0.3193	0.0062219	14
								OXYL	12,13-DiHOME	0.32546	0.029441	15						OXYL	12,13-DiHOME	0.32137	0.014827	15
								R	Hhip	0.36111	0.03202	16						R	Acsl1	0.35244	0.0086107	16
								R	Ascl4	0.36129	0.015206	17						HFA	N6 PUFA Index	0.35773	4.7201e-05	17
								R	Cyp4A10	0.37496	0.033218	18						HFA	Sum N6 PUFA	0.36564	0.015124	18
								HFA	N6 PUFA Index	0.38066	0.0013387	19						R	Pck1	0.39037	0.036753	19
								R	AOX	0.39873	0.041446	20						OXYL	Leukotriene B4	0.39836	0.034746	20
								HFA	C22:6,n-3	0.41227	0.00011326	21						OXYL	13(S)-HODE	0.43362	0.015121	21
								HFA	20:5,N-3	0.4178	0.029556	22						R	AOX	0.44772	0.0079953	22
								OXYL	10,11-DiHDPA	0.43482	0.040402	23						R	Dgat1	0.45674	0.0052216	23
								HFA	C22:5,n-3	0.43555	0.00011621	24						HIS	MIS Score	0.45833	0.0022873	24
								R	β Klotho	0.45997	0.0095774	25
								OXYL	19,20-EpDPA	0.4766	0.030394	26
								HFA	N3 PUFA Index	0.49413	0.011101	27
Features Induced or repressed by the WD after 1 wk and 40 wks in female or male mice
Features Induced or repressed by the WD after 1 wk and 40 wks in both female and male mice
The early markers (1 wk WD) that persist to 40 wks on the WD that are found in both female and male are Mcp1, Trem2 and ProCol1A1
Features Induced or repressed by the WD after 40 wks in female or male mice
The earliest evvents WD-induced NAFLD are associated with inflammation and stellate cell activation, i.e., production of procol1A1

## Sheet: Common markers
						Induced at 1 wk WD			Induced at 1 wk WD								Repressed at 1 wk WD				Repressed at 1 wk WD
					Female					Male
															Female						Male
			Feature		Fold Change	P-value			Feature ID	Fold Change	P-Value				Feature		Fold Change	P-value			Feature	Fold Change	P-Value
			Saa1	Acute Phase Response	16.211	0.0091833			Saa1	6.9069	0.032917				C22:1,n-9	PUFA metabolism	0.12931	0.021994
			Gpmnb	Inflammation	6.6932	0.029039									Pdk4	Mitochondrial Met	0.14265	0.021994
			Hep F Chol	Chol	5.7202	0.014904									ID2		0.1762	2.9961e-06
			GCA	Bile acid	5.2152	0.0091472									Oxidized glutathione	Oxidative Stress	0.26672	0.0091472
			Mcp1	Inflammation	4.6776	0.010921			Mcp1	2.9981	0.036923				C16:1,n-7	PUFA metabolism	0.39739	0.014904
			Muramic acid	Gut microbe	4.3763	0.042895									C18:3,n-3	EFA	0.40383	0.023422
			Mmp12	ECMR	4.2623	0.041065									HMGCoARed	Chol Syn	0.46484	0.0091472
			Trem2	Inflammation	4.1071	0.026254			Trem2	2.1227	0.0010971				PPARg1	Nuclear Receptor	0.46557	0.021994
			Ptgs2	Oxylipin	4	0.020082									Ephx1	Oxylipin Met	0.47508	0.0091472
			Tα/βMCA	Bile acid	3.8202	0.0051489
			Tnfα	Inflammation	3.6429	0.023422										TLR agonist					PL TLR4 AG	0.46875	0.023693
			TLCA	Bile acid	2.9135	0.049076
			HeyL	Notch	2.875	0.0065472
			ωMCA	Bile acid	2.8455	0.023422
			proCol1A1	Collagen	2.7368	0.027204			proCol1A1	4.2308	0.032125
			C20:3,n-6	PUFA	2.5443	0.0026269			C20:3,n-6	2.5443	0.0035606
			Timp1	ECMR	2.4773	0.049689
			CtsS	Cath	2.4763	0.041065
			C20:5,n-3	PUFA	2.4213	0.00078361			C20:5,n-3	2.4213	0.0010971
			PL TLR4 Ag	TLR Ab	2.3864	0.049689
			C22:5,n-6	w6 PUFA	2.3565	0.00854
			C17:1	Diet	2.1809	0.0029004
			Nlrp3	Inflammation	2.1719	0.010274
			Tlr2	TLR	2.161	0.014904
			C20:4,n-6	PUFA	2.0761	0.041065
				Cholesterol Met					Soat1	3.2242	0.013191
				Oxylipin					Cyp2C44	2.9709	0.0035606
				Inflammation					F4/80	2.7271	0.042379
				Inflammation					Cd40	2.3431	0.029913
				Chol storage					PL T Chol	2.2339	0.017214
				Inflammation					Cd68	2.2284	0.023693
				Diet					C17:1	2.1809	0.0036914
				Cath					Cybb	2.144	0.023693
				Membrane Remodeling					LpCat2	2.0016	0.00089035
				Inflammation					Cd24	2.0004	0.042379
